# Supplementary material for: CA9 Silencing Promotes Mitochondrial Biogenesis, Increases Putrescine Toxicity and Decreases Cell Motility to Suppress ccRCC Progression
Source: Int J Mol Sci. 2020 Aug 18;21(16):5939. doi: 10.3390/ijms21165939 (PMC7460829; doi:10.3390/ijms21165939)
Supplement: Supplementary file 1 [file ijms-21-05939-s001.zip]

Archive with 116 entries (109 files):
- Supplementary Files/
- Supplementary Files/Original images.pdf
- __MACOSX/
- __MACOSX/Supplementary Files/
- __MACOSX/Supplementary Files/._Original images.pdf
- Supplementary Files/Supplementary Figure new.docx
- __MACOSX/Supplementary Files/._Supplementary Figure new.docx
- Supplementary Files/.DS_Store
- __MACOSX/Supplementary Files/._.DS_Store
- Supplementary Files/Supplementary Table .xlsx
- __MACOSX/Supplementary Files/._Supplementary Table .xlsx
- Supplementary Files/Figures/
- Supplementary Files/Figures/Figure 5.tif
- __MACOSX/Supplementary Files/Figures/
- __MACOSX/Supplementary Files/Figures/._Figure 5.tif
- Supplementary Files/Figures/.DS_Store
- __MACOSX/Supplementary Files/Figures/._.DS_Store
- Supplementary Files/Figures/Figure 1.tif
- __MACOSX/Supplementary Files/Figures/._Figure 1.tif
- Supplementary Files/Figures/Figure 3.tif
- __MACOSX/Supplementary Files/Figures/._Figure 3.tif
- Supplementary Files/Figures/Figure 2.tif
- __MACOSX/Supplementary Files/Figures/._Figure 2.tif
- Supplementary Files/Figures/Figure S4.tif
- __MACOSX/Supplementary Files/Figures/._Figure S4.tif
- Supplementary Files/Figures/Figure S5.tif
- __MACOSX/Supplementary Files/Figures/._Figure S5.tif
- Supplementary Files/Figures/Figure S2.tif
- __MACOSX/Supplementary Files/Figures/._Figure S2.tif
- Supplementary Files/Figures/Figure S3.tif
- __MACOSX/Supplementary Files/Figures/._Figure S3.tif
- Supplementary Files/Figures/Figure 4 new.tif
- __MACOSX/Supplementary Files/Figures/._Figure 4 new.tif
- Supplementary Files/Figures/Figure S1.tif
- __MACOSX/Supplementary Files/Figures/._Figure S1.tif
- Supplementary Files/Figures/Figure S6.tiff
- __MACOSX/Supplementary Files/Figures/._Figure S6.tiff
- Supplementary Files/Original images of western blots/
- Supplementary Files/Original images of western blots/Fig 5D-p70S6K.tif
- __MACOSX/Supplementary Files/Original images of western blots/
- __MACOSX/Supplementary Files/Original images of western blots/._Fig 5D-p70S6K.tif
- Supplementary Files/Original images of western blots/Fig 5D-4EBP1.tif
- __MACOSX/Supplementary Files/Original images of western blots/._Fig 5D-4EBP1.tif
- Supplementary Files/Original images of western blots/Supplementary Figure S1C-CA9.tif
- __MACOSX/Supplementary Files/Original images of western blots/._Supplementary Figure S1C-CA9.tif
- Supplementary Files/Original images of western blots/.DS_Store
- __MACOSX/Supplementary Files/Original images of western blots/._.DS_Store
- Supplementary Files/Original images of western blots/Fig 3D-PGC-1╬▒.tif
- __MACOSX/Supplementary Files/Original images of western blots/._Fig 3D-PGC-1╬▒.tif
- Supplementary Files/Original images of western blots/Fig 4F-ARG2.tif
- __MACOSX/Supplementary Files/Original images of western blots/._Fig 4F-ARG2.tif
- Supplementary Files/Original images of western blots/Supplementary Figure S1A-╬▓-actin.tif
- __MACOSX/Supplementary Files/Original images of western blots/._Supplementary Figure S1A-╬▓-actin.tif
- Supplementary Files/Original images of western blots/Fig 3D-ATP5D.tif
- __MACOSX/Supplementary Files/Original images of western blots/._Fig 3D-ATP5D.tif
- Supplementary Files/Original images of western blots/Supplementary Figure S4A-ODC.tif
- __MACOSX/Supplementary Files/Original images of western blots/._Supplementary Figure S4A-ODC.tif
- Supplementary Files/Original images of western blots/Supplementary Figure S1A-CA9.tif
- __MACOSX/Supplementary Files/Original images of western blots/._Supplementary Figure S1A-CA9.tif
- Supplementary Files/Original images of western blots/Fig 4F-ASS1.tif
- __MACOSX/Supplementary Files/Original images of western blots/._Fig 4F-ASS1.tif
- Supplementary Files/Original images of western blots/Supplementary Figure S2B-PGC1-╬▒.tif
- __MACOSX/Supplementary Files/Original images of western blots/._Supplementary Figure S2B-PGC1-╬▒.tif
- Supplementary Files/Original images of western blots/Fig 3D-ATPAF1.tif
- __MACOSX/Supplementary Files/Original images of western blots/._Fig 3D-ATPAF1.tif
- Supplementary Files/Original images of western blots/Fig 3D-TFAM.tif
- __MACOSX/Supplementary Files/Original images of western blots/._Fig 3D-TFAM.tif
- Supplementary Files/Original images of western blots/Fig 4F-╬▓-actin.tif
- __MACOSX/Supplementary Files/Original images of western blots/._Fig 4F-╬▓-actin.tif
- Supplementary Files/Original images of western blots/Fig 5D-mTOR.tif
- __MACOSX/Supplementary Files/Original images of western blots/._Fig 5D-mTOR.tif
- Supplementary Files/Original images of western blots/Supplementary Figure S2B-ATP5D.tif
- __MACOSX/Supplementary Files/Original images of western blots/._Supplementary Figure S2B-ATP5D.tif
- Supplementary Files/Original images of western blots/Fig 1D-CA9.tif
- __MACOSX/Supplementary Files/Original images of western blots/._Fig 1D-CA9.tif
- Supplementary Files/Original images of western blots/Fig 4F-ODC.tif
- __MACOSX/Supplementary Files/Original images of western blots/._Fig 4F-ODC.tif
- Supplementary Files/Original images of western blots/Fig 5D-p-4EBP1-T37:46.tif
- __MACOSX/Supplementary Files/Original images of western blots/._Fig 5D-p-4EBP1-T37:46.tif
- Supplementary Files/Original images of western blots/Fig 1D-╬▓-actin.tif
- __MACOSX/Supplementary Files/Original images of western blots/._Fig 1D-╬▓-actin.tif
- Supplementary Files/Original images of western blots/Fig 3D-Nrf2.tif
- __MACOSX/Supplementary Files/Original images of western blots/._Fig 3D-Nrf2.tif
- Supplementary Files/Original images of western blots/Supplementary Figure S2B-╬▓-actin.tif
- __MACOSX/Supplementary Files/Original images of western blots/._Supplementary Figure S2B-╬▓-actin.tif
- Supplementary Files/Original images of western blots/Supplementary Figure S1E-CA9.tif
- __MACOSX/Supplementary Files/Original images of western blots/._Supplementary Figure S1E-CA9.tif
- Supplementary Files/Original images of western blots/Supplementary Figure S2B-NRF2.tif
- __MACOSX/Supplementary Files/Original images of western blots/._Supplementary Figure S2B-NRF2.tif
- Supplementary Files/Original images of western blots/Fig 3D-╬▓-actin.tif
- __MACOSX/Supplementary Files/Original images of western blots/._Fig 3D-╬▓-actin.tif
- Supplementary Files/Original images of western blots/Supplementary Figure S4A-ARG2.tif
- __MACOSX/Supplementary Files/Original images of western blots/._Supplementary Figure S4A-ARG2.tif
- Supplementary Files/Original images of western blots/Fig 5D-╬▓-actin.tif
- __MACOSX/Supplementary Files/Original images of western blots/._Fig 5D-╬▓-actin.tif
- Supplementary Files/Original images of western blots/Fig 4F-ASL.tif
- __MACOSX/Supplementary Files/Original images of western blots/._Fig 4F-ASL.tif
- Supplementary Files/Original images of western blots/Supplementary Figure S2B-TFAM.tif
- __MACOSX/Supplementary Files/Original images of western blots/._Supplementary Figure S2B-TFAM.tif
- Supplementary Files/Original images of western blots/Supplementary Figure S1E-╬▓-actin.tif
- __MACOSX/Supplementary Files/Original images of western blots/._Supplementary Figure S1E-╬▓-actin.tif
- Supplementary Files/Original images of western blots/Fig 5D-p-p70S6K-T389.tif
- __MACOSX/Supplementary Files/Original images of western blots/._Fig 5D-p-p70S6K-T389.tif
- Supplementary Files/Original images of western blots/Supplementary Figure S4A-╬▓-actin.tif
- __MACOSX/Supplementary Files/Original images of western blots/._Supplementary Figure S4A-╬▓-actin.tif
- Supplementary Files/Original images of western blots/Supplementary Figure S2B-ATPAF1.tif
- __MACOSX/Supplementary Files/Original images of western blots/._Supplementary Figure S2B-ATPAF1.tif
- Supplementary Files/Original images of western blots/Fig 5D-p-mTOR-S2448.tif
- __MACOSX/Supplementary Files/Original images of western blots/._Fig 5D-p-mTOR-S2448.tif
- Supplementary Files/Original images of western blots/Supplementary Figure S4A-ASL.tif
- __MACOSX/Supplementary Files/Original images of western blots/._Supplementary Figure S4A-ASL.tif
- Supplementary Files/Original images of western blots/Fig 4F-╬▓-actin-2.tif
- __MACOSX/Supplementary Files/Original images of western blots/._Fig 4F-╬▓-actin-2.tif
- Supplementary Files/Original images of western blots/Supplementary Figure S1C-╬▓-actin.tif
- __MACOSX/Supplementary Files/Original images of western blots/._Supplementary Figure S1C-╬▓-actin.tif
- __MACOSX/._Supplementary Files
