# Supplementary material for: CA9 Silencing Promotes Mitochondrial Biogenesis, Increases Putrescine Toxicity and Decreases Cell Motility to Suppress ccRCC Progression
Source: Int J Mol Sci. 2020 Aug 18;21(16):5939. doi: 10.3390/ijms21165939 (PMC7460829; doi:10.3390/ijms21165939)
Supplement: Supplementary file 1 [file ijms-21-05939-s001.zip › Supplementary Files/Supplementary Table .xlsx]

## Sheet: Table S1
Table S1. The list of tumor abbreviations.
Abbreviations	Full name
ACC	Adrenocortical carcinoma
BLCA	Bladder Urothelial Carcinoma
BRCA	Breast invasive carcinoma
CESC	Cervical squamous cell carcinoma and endocervical adenocarcinoma
CHOL	Cholangio carcinoma
COAD	Colon adenocarcinoma
DLBC	Lymphoid Neoplasm Diffuse Large B-cell Lymphoma
ESCA	Esophageal carcinoma
GBM	Glioblastoma multiforme
HNSC	Head and Neck squamous cell carcinoma
KICH	Kidney Chromophobe
KIRC	Kidney renal clear cell carcinoma
KIRP	Kidney renal papillary cell carcinoma
LAML	Acute Myeloid Leukemia
LGG	Brain Lower Grade Glioma
LIHC	Liver hepatocellular carcinoma
LUAD	Lung adenocarcinoma
LUSC	Lung squamous cell carcinoma
OV	Ovarian serous cystadenocarcinoma
PAAD	Pancreatic adenocarcinoma
PCPG	Pheochromocytoma and Paraganglioma
PRAD	Prostate adenocarcinoma
READ	Rectum adenocarc
SARC	Sarcoma
SKCM	Skin Cutaneous Melanoma
STAD	Stomach adenocarcinoma
TGCT	Testicular Germ Cell Tumors
THCA	Thyroid carcinoma
THYM	Thymoma
UCEC	Uterine Corpus Endometrial Carcinoma
UCS	Uterine Carcinosarcoma

## Sheet: Table S2
Table S2. The list of downregulated proteins in CA9 knockdown 786-O cells compared with control cells.
Accession	Description	Score	Coverage	Average ratio (CA9 KD/Control)	p-value
O95865	N(G),N(G)-dimethylarginine dimethylaminohydrolase 2	18.22	25.614	0.144	6.68659e-05
P32004	Neural cell adhesion molecule L1	158.14	24.821	0.185333	0.00029837
P31947	14-3-3 protein sigma	171.08	43.5484	0.186	0.00100112
Q5TBC7	Bcl-2-like protein 15	8.97	31.2883	0.196	0.00200504
P17096	High mobility group protein HMG-I/HMG-Y	9.14	20.5607	0.199667	0.00325853
Q16647	Prostacyclin synthase	9.43	8	0.201667	0.000407873
O43291	Kunitz-type protease inhibitor 2	24.24	28.5714	0.202	0.00708014
O00219	Hyaluronan synthase 3	9.52	6.50995	0.204	0.00192044
P08582	Melanotransferrin	127.2	29.2683	0.209667	0.000617574
P21980	Protein-glutamine gamma-glutamyltransferase 2	539.93	41.048	0.228667	4.5005e-05
A0A0C4DFY5	G-protein-coupled receptor family C group 5 member C	31.92	13.1687	0.232667	0.00526682
Q9UHG0	Doublecortin domain-containing protein 2	53.28	20.1681	0.233	0.000618735
O43570	Carbonic anhydrase 12	21.15	17.7966	0.272667	0.000230748
Q9Y6K8	Adenylate kinase isoenzyme 5	70.7	24.911	0.275667	7.00911e-05
Q96RQ9-2	Isoform 2 of L-amino-acid oxidase	36.4	14.0917	0.297	0.000595033
P12429	Annexin A3	195.29	55.7276	0.307667	0.000289402
A6NDB9	Paralemmin-3	11.76	3.41753	0.311667	0.0145739
P08727	Keratin, type I cytoskeletal 19	601.22	69.25	0.317333	0.000258346
O15229	Kynurenine 3-monooxygenase	28.33	14.1975	0.322333	0.000192536
P19320	Vascular cell adhesion protein 1	32.94	13.6671	0.326	0.000184858
Q96DG6	Carboxymethylenebutenolidase homolog	7.34	8.97959	0.329	0.00477267
A0A087WX23	Retrotransposon-derived protein PEG10	29.76	12.1328	0.333	0.0020042
P40121	Macrophage-capping protein	329.75	31.8966	0.333333	0.00046867
P16930	Fumarylacetoacetase	50.66	20.5251	0.336	0.000105072
P78330	Phosphoserine phosphatase	60.59	35.1111	0.341333	0.00283863
P16219	Short-chain specific acyl-CoA dehydrogenase, mitochondrial	37.69	15.7767	0.341333	0.00071097
Q96BD0	Solute carrier organic anion transporter family member 4A1	11.75	3.87812	0.355333	0.0105342
P43490	Nicotinamide phosphoribosyltransferase	158	37.2709	0.357667	0.000871661
P21399	Cytoplasmic aconitate hydratase	109.62	28.7964	0.368	0.0011006
O43312-5	Isoform 4 of Metastasis suppressor protein 1	44.94	16.2055	0.369667	0.000285402
P82970	High mobility group nucleosome-binding domain-containing protein 5	21.43	14.539	0.384667	0.000932165
P00374	Dihydrofolate reductase	47.81	55.615	0.386667	0.000540382
O14495	Phospholipid phosphatase 3	7.15	9.6463	0.388333	0.00085095
Q93099	Homogentisate 1,2-dioxygenase	26.11	13.4831	0.399667	0.00527277
Q16831	Uridine phosphorylase 1	42.92	24.1935	0.404667	0.000222197
P35869	Aryl hydrocarbon receptor	22.19	6.83962	0.405333	0.00657279
P25445	Tumor necrosis factor receptor superfamily member 6	25.2	18.806	0.407333	0.000926183
Q16851	UTP--glucose-1-phosphate uridylyltransferase	281.68	48.8189	0.407333	0.000769999
Q9NWZ3	Interleukin-1 receptor-associated kinase 4	24.24	18.4783	0.415333	0.00172379
P28065	Proteasome subunit beta type-9	46.05	27.3973	0.417	0.00108486
P55290-4	Isoform 4 of Cadherin-13	20.25	5.52632	0.419333	0.0188707
F8VX04	Sodium-coupled neutral amino acid transporter 1	18.63	6.56064	0.419333	0.00210926
P15121	Aldose reductase	285.21	47.7848	0.419333	0.00130471
A0A0J9YWL0	Crystallin beta-gamma domain-containing 1	344.71	23.6978	0.419333	0.000693611
Q16658	Fascin	711.33	58.215	0.420333	0.00118468
P51580	Thiopurine S-methyltransferase	51.8	25.7143	0.421	0.00179189
Q8N392	Rho GTPase-activating protein 18	55.17	25.0377	0.422	0.000218436
P40306	Proteasome subunit beta type-10	33.19	25.2747	0.426	0.00257694
P18669	Phosphoglycerate mutase 1	1129.5	59.4488	0.426667	0.000513058
P52789	Hexokinase-2	287.47	40.2399	0.433333	0.00143083
B4DUC8	S-methyl-5'-thioadenosine phosphorylase	141.4	54	0.435	0.000489368
O75223	Gamma-glutamylcyclotransferase	81.67	53.7234	0.437667	0.000699554
J3QTA2	BAG family molecular chaperone regulator 1	14.27	11.5942	0.438333	0.00563906
Q7Z2K6	Endoplasmic reticulum metallopeptidase 1	63.46	10.9513	0.438667	0.00657007
O95989	Diphosphoinositol polyphosphate phosphohydrolase 1	36.58	45.3488	0.444	0.00355649
Q9BW71	HIRA-interacting protein 3	42.52	16.1871	0.444333	0.000597904
Q15464	SH2 domain-containing adapter protein B	38.35	26.5226	0.448333	0.00027845
P57739	Claudin-2	12.43	11.7391	0.449333	0.00999469
P07108-5	Isoform 5 of Acyl-CoA-binding protein	25.9	19.5946	0.45	0.0103238
Q6YHK3	CD109 antigen	161.1	19.308	0.45	0.00101993
O95081	Arf-GAP domain and FG repeat-containing protein 2	30.9	19.5426	0.453333	0.000790258
O15056	Synaptojanin-2	49.77	8.42246	0.455333	0.00069853
P42892	Endothelin-converting enzyme 1	100.25	19.4805	0.456	0.000676262
Q13751	Laminin subunit beta-3	91.92	23.5495	0.457333	0.000941927
Q5MIZ7	Serine/threonine-protein phosphatase 4 regulatory subunit 3B	52.26	8.48057	0.457333	0.000345431
O00299	Chloride intracellular channel protein 1	723.67	65.9751	0.458	0.00299008
Q92854	Semaphorin-4D	15.35	3.7123	0.458	0.00559107
P30837	Aldehyde dehydrogenase X, mitochondrial	226.67	41.5861	0.458333	0.000309253
A0A0A0MSV9	Tapasin	54.64	10.119	0.461333	0.00735003
Q9H098-2	Isoform 2 of Protein FAM107B	56.68	22.2222	0.461333	0.00322884
Q9BRA2	Thioredoxin domain-containing protein 17	86.55	48.7805	0.463667	0.00502848
P05787-2	Isoform 2 of Keratin, type II cytoskeletal 8	1296	72.7984	0.465	0.000154854
P18846	Cyclic AMP-dependent transcription factor ATF-1	23.31	21.4022	0.465333	0.00183417
Q9BQ13	BTB/POZ domain-containing protein KCTD14	20.62	14.5098	0.466	0.000955998
P09525	Annexin A4	397.52	73.0408	0.469	0.00351497
Q96BX8	MOB kinase activator 3A	8.48	20.2765	0.469333	0.0214641
Q92466	DNA damage-binding protein 2	9.38	6.32319	0.47	0.00533028
Q03169	Tumor necrosis factor alpha-induced protein 2	140.66	28.4404	0.47	0.000910112
Q6ZR64	HBV PreS1-transactivated protein 1	35.79	10.3286	0.470333	0.00207793
Q9Y6N5	Sulfide:quinone oxidoreductase, mitochondrial	162.06	36.8889	0.470667	0.00111324
O00418	Eukaryotic elongation factor 2 kinase	91.55	27.7241	0.472	0.000816836
Q00839	Heterogeneous nuclear ribonucleoprotein U	893	40.1212	0.477	0.0372927
P42025	Beta-centractin	68.49	29.7872	0.479	0.00118538
P42685	Tyrosine-protein kinase FRK	11.74	7.12871	0.485333	0.000282187
F8VQZ7	Methionine aminopeptidase 2	170.64	41.5094	0.486667	0.00222438
O60701	UDP-glucose 6-dehydrogenase	222.29	42.915	0.488	0.000163992
P49006	MARCKS-related protein	91.1	83.5897	0.488333	0.00032621
P29373	Cellular retinoic acid-binding protein 2	13.97	38.4058	0.488667	0.00028715
B0QYS7	Transcription factor EB	26.68	11.9217	0.490333	0.000469761
Q9NZN4	EH domain-containing protein 2	56.25	18.0479	0.491	0.00107515
P17931	Galectin-3	125.3	32	0.494	0.00993197
P47895	Aldehyde dehydrogenase family 1 member A3	18.97	10.3516	0.494667	0.00483406
O00291	Huntingtin-interacting protein 1	74.14	17.5506	0.494667	0.000738437
Q9BX59-7	Isoform zeta of Tapasin-related protein	21.67	8.6444	0.495	0.000105855
Q14112	Nidogen-2	11.82	2.47273	0.501	0.00494828
A0A0J9YX62	DnaJ homolog subfamily B member 6	27.05	17.9641	0.502	0.0286743
Q53GA4	Pleckstrin homology-like domain family A member 2	8.14	19.7368	0.505333	0.00229336
Q8WXE9-3	Isoform 2 of Stonin-2	6.88	3.26087	0.505667	0.000405339
E9PR17	CD59 glycoprotein	72.83	25.3846	0.506667	0.00012233
Q05707	Collagen alpha-1(XIV) chain	19.06	4.51002	0.507333	0.00921156
Q13057-2	Isoform 2 of Bifunctional coenzyme A synthase	47.42	15.683	0.507333	0.00613448
Q8IZV5	Retinol dehydrogenase 10	10.86	9.09091	0.507667	0.00631142
P02686	Myelin basic protein	30.69	24.6711	0.507667	0.00134131
P84085	ADP-ribosylation factor 5	40.29	25.5556	0.51	0.00348991
Q14678	KN motif and ankyrin repeat domain-containing protein 1	51.76	12.7959	0.510667	0.00183575
H7BY36	RNA-binding protein EWS (Fragment)	63.85	32.1429	0.514667	0.000501053
O60443	Non-syndromic hearing impairment protein 5	64.11	23.5887	0.516333	0.00160532
Q86WR7	Proline and serine-rich protein 2	47.19	24.1379	0.516667	0.00332837
Q9NWQ8	Phosphoprotein associated with glycosphingolipid-enriched microdomains 1	29.51	25.463	0.517	0.0267811
Q9P266	Junctional protein associated with coronary artery disease	180.66	33.4069	0.517	0.008056
Q7Z6J6	FERM domain-containing protein 5	6.01	5.26316	0.518667	0.00857468
P04080	Cystatin-B	38.69	39.7959	0.519333	0.0224953
P11171	Protein 4.1	38.84	11.5741	0.52	0.000716821
Q9Y223-2	Isoform 2 of Bifunctional UDP-N-acetylglucosamine 2-epimerase/N-acetylmannosamine kinase	69.48	14.4754	0.522	0.00246948
Q9Y530	O-acetyl-ADP-ribose deacetylase 1	25.59	36.1842	0.523333	0.00128901
Q0VF96	Cingulin-like protein 1	146.61	32.8725	0.524333	2.55352e-05
Q9HBL7	Plasminogen receptor (KT)	37.72	27.2109	0.525	0.00209864
P00491	Purine nucleoside phosphorylase	171.28	38.0623	0.525	0.0014697
Q8TF74	WAS/WASL-interacting protein family member 2	40.24	27.0455	0.525	0.000355858
A0A087X1Z3	Proteasome activator complex subunit 2	142.87	38.9764	0.525333	0.00261182
Q9NVS9	Pyridoxine-5'-phosphate oxidase	19.7	15.7088	0.526333	0.00178154
Q5VZ89-7	Isoform 2 of DENN domain-containing protein 4C	70.41	9.49949	0.526333	0.000935177
Q9NR19-2	Isoform 2 of Acetyl-coenzyme A synthetase, cytoplasmic	14.32	8.96359	0.527667	0.00440867
Q92959	Solute carrier organic anion transporter family member 2A1	8.37	2.79938	0.527667	0.00558612
P21589	5'-nucleotidase	82	28.223	0.53	0.00103656
Q96CX2	BTB/POZ domain-containing protein KCTD12	63.22	41.5385	0.530333	0.00230753
Q9BZQ8	Protein Niban	168.98	24.1379	0.531	0.00314175
A0A0C4DFU2	Superoxide dismutase	24.36	24.7748	0.532333	0.0390733
Q92673	Sortilin-related receptor	15.1	1.44535	0.532333	0.0159618
P12109	Collagen alpha-1(VI) chain	29.81	8.36576	0.532333	0.00175921
P04424	Argininosuccinate lyase	88.78	28.0172	0.532667	0.00374764
O95395	Beta-1,3-galactosyl-O-glycosyl-glycoprotein beta-1,6-N-acetylglucosaminyltransferase 3	7.88	5.70776	0.532667	0.0214511
Q9BT25	HAUS augmin-like complex subunit 8	49.21	38.0488	0.532667	0.0172193
Q15418-2	Isoform 2 of Ribosomal protein S6 kinase alpha-1	142.33	30.2419	0.533	0.000560462
O60488	Long-chain-fatty-acid--CoA ligase 4	238.85	36.8495	0.533	2.90389e-05
Q9HC98-2	Isoform 2 of Serine/threonine-protein kinase Nek6	32.78	17.0029	0.533333	0.00220645
Q14019	Coactosin-like protein	190.97	67.6056	0.534	0.00742416
Q06323-2	Isoform 2 of Proteasome activator complex subunit 1	152.39	44.8	0.534333	0.00743968
Q9Y248	DNA replication complex GINS protein PSF2	19.36	28.1081	0.536	0.0103632
Q9BTY2	Plasma alpha-L-fucosidase	19.42	8.77944	0.538	0.0104699
Q9BVG4	Protein PBDC1	43.72	35.1931	0.538667	0.00484538
P13611-2	Isoform V1 of Versican core protein	175.27	13.5741	0.54	0.00542962
O60218	Aldo-keto reductase family 1 member B10	17.82	20.8861	0.54	0.0247537
P42574	Caspase-3	34.91	20.9386	0.54	0.000892
Q9UBQ7	Glyoxylate reductase/hydroxypyruvate reductase	204.6	32.3171	0.540333	0.00224886
Q16270	Insulin-like growth factor-binding protein 7	90.28	48.5816	0.541667	0.00493044
Q6NUP7	Serine/threonine-protein phosphatase 4 regulatory subunit 4	20.19	8.01833	0.541667	0.00065364
Q7Z4H7	HAUS augmin-like complex subunit 6	106.61	20.2094	0.542333	0.00179714
Q8IVF2	Protein AHNAK2	1092.65	47.9551	0.543667	0.000787156
Q9Y4C2	TRPM8 channel-associated factor 1	19.72	6.18893	0.544	0.00226382
Q14651	Plastin-1	96.23	25.7552	0.544667	0.000105023
O43933	Peroxisome biogenesis factor 1	22.12	5.61185	0.545	0.00124871
Q5T9C2	Protein FAM102A	16.6	23.9583	0.546	0.00103825
Q5VUA4	Zinc finger protein 318	131.13	13.9535	0.546333	0.00133564
A0A0C4DFN3	Monoglyceride lipase	14.88	16.2939	0.546667	0.00903428
A0A140T9T7	Antigen peptide transporter 1	66.6	13.4901	0.547	0.00643001
O76081-6	Isoform 5 of Regulator of G-protein signaling 20	24.12	21.5768	0.549	0.000373437
Q99590	Protein SCAF11	89.8	16.7464	0.549333	0.00116215
O75828	Carbonyl reductase [NADPH] 3	148.2	34.296	0.551333	0.00516146
O00767	Acyl-CoA desaturase	20.57	9.47075	0.551333	0.00447763
Q9H008	Phospholysine phosphohistidine inorganic pyrophosphate phosphatase	24.39	15.1852	0.551667	0.00499269
P50895	Basal cell adhesion molecule	134.2	30.0955	0.551667	0.000451319
O95758-4	Isoform 4 of Polypyrimidine tract-binding protein 3	164.39	25.0896	0.552333	0.000203414
Q7Z5L2-2	Isoform 2 of Coiled-coil domain-containing protein R3HCC1L	51.64	13.6247	0.552667	0.0070808
Q13451	Peptidyl-prolyl cis-trans isomerase FKBP5	84.39	32.8228	0.553	0.00546513
Q96QD8	Sodium-coupled neutral amino acid transporter 2	25.44	12.253	0.553	4.17039e-05
Q9Y5X1	Sorting nexin-9	69.97	21.3445	0.554	0.00308413
O15438-4	Isoform 4 of Canalicular multispecific organic anion transporter 2	39.85	9.31559	0.554667	0.00460082
P14550	Alcohol dehydrogenase [NADP(+)]	125.1	46.1538	0.556	0.00262906
Q9BRF8	Serine/threonine-protein phosphatase CPPED1	49.06	31.8471	0.557	0.00357481
P01889	HLA class I histocompatibility antigen, B-7 alpha chain	179.25	44.4751	0.557333	0.00436906
Q14393-2	Isoform 2 of Growth arrest-specific protein 6	21.41	14.4543	0.557667	0.00548514
Q9Y3Q8	TSC22 domain family protein 4	27.06	12.6582	0.558333	0.0268267
P04066	Tissue alpha-L-fucosidase	11.01	6.22318	0.558667	0.0109356
P53801	Pituitary tumor-transforming gene 1 protein-interacting protein	81.73	30.5556	0.558667	0.00054776
Q5VW26	Nuclear factor 1	17.01	7.89474	0.559	0.00276681
P30740	Leukocyte elastase inhibitor	80.87	38.5224	0.559667	0.00326126
A0A0G2JIW1	Heat shock 70 kDa protein 1B	768.64	51.0903	0.559667	0.00171873
E9PSH4	Repressor of RNA polymerase III transcription MAF1	12.79	17.4825	0.560333	0.00463772
Q8TF05	Serine/threonine-protein phosphatase 4 regulatory subunit 1	95.36	20.4211	0.560667	0.00175231
P13984	General transcription factor IIF subunit 2	58.93	37.3494	0.562	0.00104262
P49356	Protein farnesyltransferase subunit beta	9.54	7.09382	0.562333	0.0172087
Q13884	Beta-1-syntrophin	120.68	36.4312	0.564	0.000257665
Q9NW97	Transmembrane protein 51	6.35	9.48617	0.564	0.00894927
Q15691	Microtubule-associated protein RP/EB family member 1	216.65	58.209	0.564	0.00157966
Q96G28-2	Isoform 2 of Cilia- and flagella-associated protein 36	19.36	12.5341	0.564333	0.000176157
P02751-15	Isoform 15 of Fibronectin	481.94	29.8345	0.564667	0.00683176
P00966	Argininosuccinate synthase	82.1	28.1553	0.565667	0.00241961
Q8IXK0-5	Isoform 5 of Polyhomeotic-like protein 2	33.16	8.61467	0.566	0.00648947
G0XQ39	STIM1L	91.1	19.8483	0.566	0.00502846
O15230	Laminin subunit alpha-5	164.74	13.3153	0.566	0.00154666
P00450	Ceruloplasmin	16.18	5.6338	0.566667	0.00870627
A0A0C4DG99	Kelch-like protein 13	19.24	6.83891	0.566667	0.00791162
P78410	Butyrophilin subfamily 3 member A2	19.7	18.2635	0.568	0.00563369
Q9UDT6	CAP-Gly domain-containing linker protein 2	56.72	15.1052	0.569333	0.010447
Q99683	Mitogen-activated protein kinase kinase kinase 5	10.51	2.32897	0.57	0.0036789
Q06190	Serine/threonine-protein phosphatase 2A regulatory subunit B'' subunit alpha	53.27	12.9565	0.57	0.000866009
Q14674	Separin	24.13	4.33962	0.570333	0.00603394
Q9BTK6	PAXIP1-associated glutamate-rich protein 1	5.59	9.84252	0.570333	0.00332784
P18031	Tyrosine-protein phosphatase non-receptor type 1	76.32	29.8851	0.570667	0.0062811
P78347	General transcription factor II-I	221.93	28.9579	0.570667	0.000170547
H0YJH7	Lamina-associated polypeptide 2, isoforms beta/gamma (Fragment)	213.05	68.7764	0.571333	0.000642145
Q99871-2	Isoform 2 of HAUS augmin-like complex subunit 7	42.47	29.9766	0.573333	0.00155702
Q04760	Lactoylglutathione lyase	128.99	26.6304	0.574	0.0255789
C9J6U3	Protein diaphanous homolog 2	56.45	13.2366	0.574	8.81543e-05
P63096	Guanine nucleotide-binding protein G(i) subunit alpha-1	154.61	33.6158	0.574333	0.00464086
Q9NQZ5	StAR-related lipid transfer protein 7, mitochondrial	32.7	20	0.574333	0.00353965
P17174	Aspartate aminotransferase, cytoplasmic	280.98	52.3002	0.574333	0.000717311
O95544	NAD kinase	14.16	8.29596	0.575	0.00252054
Q01082-3	Isoform 2 of Spectrin beta chain, non-erythrocytic 1	1686.34	57.123	0.575333	0.00737445
Q13322	Growth factor receptor-bound protein 10	65.2	23.7374	0.575333	0.00662881
A0A1B0GTW1	Tight junction protein ZO-2	156.36	27.2218	0.576	0.000155713
Q5JTH9	RRP12-like protein	196.16	20.586	0.576333	0.00326049
Q08722	Leukocyte surface antigen CD47	38.43	13.6223	0.577	0.0100696
P51812	Ribosomal protein S6 kinase alpha-3	103.84	21.0811	0.577	0.00011362
Q9H3R0	Lysine-specific demethylase 4C	9.31	2.65152	0.577	0.0105735
O75475	PC4 and SFRS1-interacting protein	215.82	49.434	0.577333	0.000517068
Q9H7E9-2	Isoform 2 of UPF0488 protein C8orf33	58.93	32.2314	0.577667	0.00431198
Q14573	Inositol 1,4,5-trisphosphate receptor type 3	272.62	19.7304	0.577667	0.00333652
Q5TC84	Opioid growth factor receptor-like protein 1	7.97	9.53437	0.578	0.00181628
A0A024R6X1	Carboxylic ester hydrolase	16.1	5.939	0.580333	0.00259666
P40925-3	Isoform 3 of Malate dehydrogenase, cytoplasmic	327.53	38.6364	0.581667	0.00176734
Q68CR1	Protein sel-1 homolog 3	6.26	1.85512	0.582	0.0157156
P04792	Heat shock protein beta-1	744.02	71.2195	0.582333	0.00839682
P61981	14-3-3 protein gamma	537.88	62.753	0.583	0.00598042
P54289	Voltage-dependent calcium channel subunit alpha-2/delta-1	55.82	14.7779	0.583	0.00198004
O75884	Putative hydrolase RBBP9	7.17	11.2903	0.583333	0.0140601
E9PC47	LIM domain kinase 1	7.79	5.16987	0.583667	0.0068677
Q9NZL4-3	Isoform 3 of Hsp70-binding protein 1	127.44	32.0988	0.583667	0.000233252
O00273	DNA fragmentation factor subunit alpha	106.09	35.3474	0.584667	0.0031815
Q8NC42	E3 ubiquitin-protein ligase RNF149	24.26	15.75	0.584667	0.000504605
Q9H2J4	Phosducin-like protein 3	40.67	32.2176	0.585333	0.012704
Q6V0I7	Protocadherin Fat 4	6.68	0.86328	0.585667	0.00325641
P18206	Vinculin	1827.66	71.0758	0.586	0.00158901
A0A1B0GTU4	Paxillin	95.21	19.334	0.587	8.40219e-05
A0A087WYG2	C-Jun-amino-terminal kinase-interacting protein 3	33.48	6.20793	0.587333	8.48197e-06
Q9H444	Charged multivesicular body protein 4b	109.46	40.625	0.588333	0.00679532
P08243	Asparagine synthetase [glutamine-hydrolyzing]	94.77	32.2638	0.589	0.00133129
Q99952	Tyrosine-protein phosphatase non-receptor type 18	15.03	9.34783	0.59	0.00774567
P17707	S-adenosylmethionine decarboxylase proenzyme	12.84	9.58084	0.591	0.0369483
P01024	Complement C3	22	6.37402	0.592333	0.00355182
Q7L9L4-2	Isoform 2 of MOB kinase activator 1B	10.26	10.8597	0.592333	0.00431692
Q9Y490	Talin-1	1944.81	59.0319	0.593	0.00223818
Q9NYP9	Protein Mis18-alpha	32.3	39.485	0.593333	0.0060723
Q9NRA2	Sialin	7.74	5.05051	0.593667	0.00595528
Q9H0Q0	Protein FAM49A	55.82	24.4582	0.593667	0.00218199
Q7Z7A4	PX domain-containing protein kinase-like protein	19.56	8.3045	0.594	0.0354471
Q6NYC8	Phostensin	133.85	36.8679	0.594	0.00597822
P58546	Myotrophin	91.49	36.4407	0.594667	0.000519662
O15498	Synaptobrevin homolog YKT6	55.93	47.9798	0.595333	0.0158532
Q99519	Sialidase-1	47.51	28.6747	0.595667	6.59185e-05
P80217-2	Isoform 2 of Interferon-induced 35 kDa protein	66.61	45.8333	0.596	0.000349048
Q9BYC5	Alpha-(1,6)-fucosyltransferase	72.52	25.913	0.597333	0.000251402
Q99996-6	Isoform 6 of A-kinase anchor protein 9	15.3	1.4253	0.597667	0.0466329
P13797	Plastin-3	355.46	37.9365	0.597667	0.00125446
Q9BXP2	Solute carrier family 12 member 9	28.18	8.86214	0.599	0.00811728
Q16543	Hsp90 co-chaperone Cdc37	326.91	60.8466	0.600667	0.00628089
Q02952	A-kinase anchor protein 12	167.49	24.9719	0.601	0.00128103
Q8IVF7	Formin-like protein 3	90.94	20.428	0.601	0.00509271
Q92597	Protein NDRG1	438.23	39.0863	0.601333	0.00397846
Q6SJ93	Protein FAM111B	28.07	11.3079	0.601333	0.00174943
Q9UPY3	Endoribonuclease Dicer	93.97	14.36	0.601333	0.000738128
O95336	6-phosphogluconolactonase	137.56	49.2248	0.601333	0.00849841
Q96SB4	SRSF protein kinase 1	118.71	25.9542	0.601333	0.000675342
P10588	Nuclear receptor subfamily 2 group F member 6	17.72	16.5842	0.601667	0.00937542
Q70Z35	Phosphatidylinositol 3,4,5-trisphosphate-dependent Rac exchanger 2 protein	15.93	3.92279	0.602667	0.000211776
O95428	Papilin	31.36	9.15493	0.603	0.00230154
Q3KQV9	UDP-N-acetylhexosamine pyrophosphorylase-like protein 1	45.47	21.8935	0.603333	0.00286526
P05783	Keratin, type I cytoskeletal 18	646.67	66.0465	0.603667	0.00151664
P11234-2	Isoform 2 of Ras-related protein Ral-B	48.55	21.4912	0.603667	0.000157702
Q12792	Twinfilin-1	116.68	26.8571	0.604	0.00145077
Q86WC4	Osteopetrosis-associated transmembrane protein 1	19.44	14.9701	0.604333	0.000362479
Q9ULX3	RNA-binding protein NOB1	73.26	30.5825	0.604667	0.00110793
O60711-2	Isoform 2 of Leupaxin	70.32	24.5524	0.606333	0.000810622
Q07960	Rho GTPase-activating protein 1	82.62	26.6515	0.606667	0.0219844
P55042	GTP-binding protein RAD	71.74	32.1429	0.607	0.0140483
P60510	Serine/threonine-protein phosphatase 4 catalytic subunit	48.85	28.013	0.607	0.00496337
O75815	Breast cancer anti-estrogen resistance protein 3	34.44	16.3636	0.607333	0.00166552
Q9BST9	Rhotekin	60.72	22.7353	0.608	0.00525768
A0A0D9SGF6	Spectrin alpha chain, non-erythrocytic 1	1443.35	51.4011	0.608333	0.00377319
Q07812-2	Isoform Beta of Apoptosis regulator BAX	64.39	35.3211	0.608333	0.0055046
P00390	Glutathione reductase, mitochondrial	123.7	27.7778	0.609667	0.000298137
P27986-4	Isoform 4 of Phosphatidylinositol 3-kinase regulatory subunit alpha	50.77	18.1694	0.609667	0.00018664
O95502	Neuronal pentraxin receptor	9.1	3.6	0.612	0.00109643
P15291	Beta-1,4-galactosyltransferase 1	38.14	15.0754	0.612333	0.00164906
M0QZ12	GRAM domain-containing protein 1A	42.6	10.285	0.613	0.00465671
P78357	Contactin-associated protein 1	65.84	10.3324	0.613	0.00160084
Q9NVP2	Histone chaperone ASF1B	14.62	28.2178	0.614	0.0142042
A0AV96	RNA-binding protein 47	88.58	24.7892	0.614	0.0143264
P51531	Probable global transcription activator SNF2L2	122.67	16.3522	0.614333	0.000233736
Q8NDI1-2	Isoform 2 of EH domain-binding protein 1	93.29	21.4047	0.614667	0.00368888
Q13177	Serine/threonine-protein kinase PAK 2	293.23	45.4198	0.615	0.00800099
P09429	High mobility group protein B1	224.21	54.8837	0.615	0.0122998
Q13753	Laminin subunit gamma-2	83.48	25.1467	0.616667	0.000358975
O60927	Protein phosphatase 1 regulatory subunit 11	10.12	19.8413	0.617	0.0113937
Q13287	N-myc-interactor	20.43	28.9902	0.617667	0.0175361
Q16822	Phosphoenolpyruvate carboxykinase [GTP], mitochondrial	204.26	42.3438	0.618333	0.00263557
O43583	Density-regulated protein	67.07	40.404	0.618333	0.000311824
P16152	Carbonyl reductase [NADPH] 1	324	58.4838	0.619	0.00288767
Q9H7C4	Syncoilin	70.84	32.7801	0.619	0.000999686
A0A087WUF6	Fibroblast growth factor	19.82	13.8889	0.619	0.000213488
A4D1P6	WD repeat-containing protein 91	18.56	6.4257	0.619	0.00378339
P52209	6-phosphogluconate dehydrogenase, decarboxylating	296.82	39.7516	0.619333	0.00518194
Q8NAP3	Zinc finger and BTB domain-containing protein 38	23.35	5.77406	0.620333	0.00341946
Q15631	Translin	131.34	42.5439	0.620667	0.00249326
P49247	Ribose-5-phosphate isomerase	26.38	23.7942	0.620667	0.00408054
Q96GK7	Fumarylacetoacetate hydrolase domain-containing protein 2A	100.65	35.3503	0.621	0.0163075
O60268	Uncharacterized protein KIAA0513	9.52	5.83942	0.621667	0.0240006
Q8WXE0	Caskin-2	23.01	6.82196	0.622333	0.014364
Q8TAP6	Centrosomal protein of 76 kDa	11.81	5.31108	0.622667	0.00932005
Q96H79	Zinc finger CCCH-type antiviral protein 1-like	36.47	27	0.623	0.00895682
P08236	Beta-glucuronidase	12.5	6.14439	0.623667	0.00124352
Q01201	Transcription factor RelB	29.23	12.2625	0.624333	0.00352501
O60292	Signal-induced proliferation-associated 1-like protein 3	33.86	6.00786	0.625	0.000532907
Q68BL7	Olfactomedin-like protein 2A	12.67	6.44172	0.625	0.00824765
Q92995	Ubiquitin carboxyl-terminal hydrolase 13	86.2	21.9003	0.626	0.00118703
P16070	CD44 antigen	331.16	17.5202	0.626333	0.00438592
P15260	Interferon gamma receptor 1	10.24	9.20245	0.626333	0.00262601
H3BM74	NEDD8 ultimate buster 1	28.99	10.4851	0.626667	0.00156123
Q7L3B6	Hsp90 co-chaperone Cdc37-like 1	23	13.0564	0.626667	0.00180394
P06703	Protein S100-A6	67.61	45.5556	0.627333	0.011551
Q8NE01	Metal transporter CNNM3	46.84	13.1542	0.627667	0.0182006
Q9HAC8	Ubiquitin domain-containing protein 1	37.72	31.2775	0.628	0.00999384
Q9P2B7	Cilia- and flagella-associated protein 97	11.32	11.2782	0.628333	0.00537215
Q8NB16	Mixed lineage kinase domain-like protein	21.09	17.4098	0.628333	0.00146954
P56945-6	Isoform 6 of Breast cancer anti-estrogen resistance protein 1	90.88	19.6507	0.628333	0.000832276
Q96C19	EF-hand domain-containing protein D2	120.24	62.9167	0.629	0.0143953
Q8WZ74	Cortactin-binding protein 2	6.86	1.6837	0.629333	0.00377858
Q5VZF2	Muscleblind-like protein 2	48.8	16.0858	0.63	0.00814864
Q9UEE5	Serine/threonine-protein kinase 17A	10.86	14.4928	0.63	0.00462081
G3V5T9	Cyclin-dependent kinase 2	56.98	17.052	0.63	0.000613022
Q14449	Growth factor receptor-bound protein 14	17.08	12.5926	0.631	0.0134783
Q8WUM9	Sodium-dependent phosphate transporter 1	22.73	6.48012	0.631333	0.010739
Q9Y320	Thioredoxin-related transmembrane protein 2	22.84	16.8919	0.631333	0.000941251
Q9NTM9	Copper homeostasis protein cutC homolog	66.22	31.5018	0.631667	0.00274617
J3KQ66	Reelin	31.37	2.28324	0.631667	0.000393699
Q16539	Mitogen-activated protein kinase 14	75.46	31.1111	0.632	0.00673467
Q15434	RNA-binding motif, single-stranded-interacting protein 2	52.77	18.6732	0.632333	0.00208044
Q8N2G8	GH3 domain-containing protein	9.75	7.73585	0.633333	0.000882302
Q16881	Thioredoxin reductase 1, cytoplasmic	149.18	31.2789	0.633667	0.00525958
O95398	Rap guanine nucleotide exchange factor 3	8.09	2.92524	0.634	0.00706361
Q5TFE4	5'-nucleotidase domain-containing protein 1	85.91	25.9341	0.634	0.00680529
P00749	Urokinase-type plasminogen activator	14.54	10.2088	0.634	0.00592158
Q9H875	PRKR-interacting protein 1	8.49	12.5	0.634333	0.00246961
Q7Z7H5	Transmembrane emp24 domain-containing protein 4	67.61	32.1586	0.634333	0.00141629
Q13608	Peroxisome assembly factor 2	28.29	11.4286	0.635	0.012957
P28062	Proteasome subunit beta type-8	49.2	32.971	0.635667	0.00144415
Q8IYB5-2	Isoform 2 of Stromal membrane-associated protein 1	49.86	15.4545	0.636333	0.00655444
P84101	Small EDRK-rich factor 2	35.07	35.5932	0.637	0.0137654
Q16644	MAP kinase-activated protein kinase 3	83.74	29.3194	0.637667	0.0020612
Q14657	EKC/KEOPS complex subunit LAGE3	23.32	36.3636	0.638	0.0097183
P31689	DnaJ homolog subfamily A member 1	224.09	38.7909	0.638	0.00398237
P16435	NADPH--cytochrome P450 reductase	121.06	35.0074	0.638	0.000886562
Q9UK97	F-box only protein 9	20.24	14.094	0.638667	0.0209363
Q9NWZ8	Gem-associated protein 8	7.57	5.3719	0.639333	0.00309222
H3BSW6	Cytoplasmic tRNA 2-thiolation protein 2	19.34	13.1399	0.64	0.0131046
P10599	Thioredoxin	136.42	40	0.64	0.0104885
Q9Y446-2	Isoform PKP3b of Plakophilin-3	105.19	31.1576	0.641	0.000217184
B8ZZD4	Tax1-binding protein 1	78.35	27.1833	0.642	0.00143517
P55072	Transitional endoplasmic reticulum ATPase	1351.55	66.6253	0.642667	0.00162068
P56181-2	Isoform 2 of NADH dehydrogenase [ubiquinone] flavoprotein 3, mitochondrial	52.81	22.833	0.643333	0.00561572
Q8NBI5-2	Isoform 2 of Solute carrier family 43 member 3	28.72	9.72222	0.643333	0.0472241
P61925	cAMP-dependent protein kinase inhibitor alpha	8.76	46.0526	0.643333	0.00358704
Q9UNY4	Transcription termination factor 2	36.67	10.0688	0.643667	0.0042527
Q0JRZ9	F-BAR domain only protein 2	40.09	11.1111	0.644	0.00251802
A0A087WUT6	Eukaryotic translation initiation factor 5B	277.33	28.6066	0.644667	0.00461777
P49796	Regulator of G-protein signaling 3	23.87	5.09182	0.644667	0.00239467
A6NMN0	Phosphorylase b kinase regulatory subunit alpha, skeletal muscle isoform	15.66	4.03226	0.645	0.0152822
Q8N584	Tetratricopeptide repeat protein 39C	17.7	7.20412	0.646	0.0142628
O75531	Barrier-to-autointegration factor	48.02	29.2135	0.646	0.00941197
Q9BW85	Coiled-coil domain-containing protein 94	47.62	31.2693	0.646	0.00138825
O00401	Neural Wiskott-Aldrich syndrome protein	30.95	17.2277	0.646333	0.00449023
P08253	72 kDa type IV collagenase	15.16	8.63636	0.646667	0.0463931
Q9Y5Z4	Heme-binding protein 2	32.77	34.6341	0.647	0.0195466
Q5SRN5	HLA class I histocompatibility antigen, A-3 alpha chain	335.33	50.6739	0.647	0.000267396
Q99704	Docking protein 1	38	22.4532	0.647333	0.00240428
Q01844-5	Isoform 5 of RNA-binding protein EWS	156	19.6672	0.648	0.015471
Q13017	Rho GTPase-activating protein 5	85.93	12.3169	0.648333	0.00143712
Q9BUQ8	Probable ATP-dependent RNA helicase DDX23	323.8	48.0488	0.648333	2.51557e-05
A0A024R6I7	Alpha-1-antitrypsin	15.1	6.9378	0.648667	0.0307397
P98160	Basement membrane-specific heparan sulfate proteoglycan core protein	347.63	20.6787	0.648667	0.0036561
Q9NZZ3	Charged multivesicular body protein 5	101.06	42.4658	0.649	0.00391624
P42568	Protein AF-9	10.28	7.04225	0.649333	0.014818
O14773	Tripeptidyl-peptidase 1	39.93	12.611	0.649333	0.00559734
Q05209	Tyrosine-protein phosphatase non-receptor type 12	33.78	13.0769	0.649333	0.000732002
Q9C0C2	182 kDa tankyrase-1-binding protein	549.23	51.3013	0.649667	0.00105572
Q04864	Proto-oncogene c-Rel	30.27	11.147	0.65	0.00342181
Q99653	Calcineurin B homologous protein 1	85.98	67.1795	0.650667	0.00289459
O94903	Pyridoxal phosphate homeostasis protein	46.58	27.2727	0.651	0.00569801
E9PSI1	Transmembrane 9 superfamily member	82.54	14.9693	0.651333	0.00797136
Q5W0B1	RING finger protein 219	5.56	7.02479	0.652	0.000209121
P23634	Plasma membrane calcium-transporting ATPase 4	217.99	26.4303	0.652333	0.00357771
Q9UJM3	ERBB receptor feedback inhibitor 1	38.83	22.5108	0.652667	0.00128326
O95169	NADH dehydrogenase [ubiquinone] 1 beta subcomplex subunit 8, mitochondrial	28.12	31.7204	0.653	0.00109722
Q9H8M9	Protein eva-1 homolog A	10.72	16.4474	0.653667	0.00242096
O14545	TRAF-type zinc finger domain-containing protein 1	36.3	14.0893	0.654	0.00485378
Q8NE86	Calcium uniporter protein, mitochondrial	50.29	20.7977	0.654333	0.00708069
P26012	Integrin beta-8	75.7	25.0975	0.654333	0.00544906
O94832	Unconventional myosin-Id	48.92	11.9284	0.655	0.00356829
Q9BW19	Kinesin-like protein KIFC1	127.81	41.0104	0.655	0.000235162
P32455	Guanylate-binding protein 1	18.21	8.61486	0.656	0.0098495
B7WPA5	Pleckstrin homology domain-containing family B member 2	7.38	11.9741	0.656	0.00646341
Q9Y281	Cofilin-2	240.96	62.6506	0.656	0.000416631
P36021	Monocarboxylate transporter 8	26.67	6.67904	0.656333	0.0276073
Q15181	Inorganic pyrophosphatase	273.85	46.3668	0.656333	0.00386194
O00461	Golgi integral membrane protein 4	184.19	32.7586	0.656667	0.00136678
A0A087WYM3	NAD-dependent protein deacetylase sirtuin-2	32.19	20.5656	0.656667	0.00106531
O60568	Procollagen-lysine,2-oxoglutarate 5-dioxygenase 3	197.67	28.3198	0.657667	0.00225737
Q9BRX5	DNA replication complex GINS protein PSF3	53.32	48.1481	0.657667	0.00086734
O43148-2	Isoform 2 of mRNA cap guanine-N7 methyltransferase	110.75	38.8889	0.658	5.98421e-05
P26006	Integrin alpha-3	270.59	22.0742	0.658	1.99486e-05
Q9ULV0	Unconventional myosin-Vb	56.01	9.36147	0.658333	0.00900387
Q14847	LIM and SH3 domain protein 1	532.03	54.023	0.66	0.0111264
P00492	Hypoxanthine-guanine phosphoribosyltransferase	138.8	42.2018	0.66	0.00362495
Q8NCG7	Sn1-specific diacylglycerol lipase beta	26.32	10.2679	0.660667	0.00279432
Q9UJZ1	Stomatin-like protein 2, mitochondrial	209.1	53.6517	0.660667	0.00414937
Q86TI2-2	Isoform 2 of Dipeptidyl peptidase 9	66.8	12.1076	0.661	0.00415939
P11413-2	Isoform Long of Glucose-6-phosphate 1-dehydrogenase	334.54	50.8021	0.661333	0.0153374
F8VU11	PRP40 pre-mRNA processing factor 40 homolog B (Yeast), isoform CRA_a	19.1	4.82063	0.662	0.00857453
Q9UG63-2	Isoform 2 of ATP-binding cassette sub-family F member 2	125.69	35.6467	0.662	0.00462442
P35269	General transcription factor IIF subunit 1	105.35	26.1122	0.663333	0.00296393
Q96T76-8	Isoform 5 of MMS19 nucleotide excision repair protein homolog	134.33	18.5538	0.663333	0.0002538
Q13895	Bystin	115.48	39.5881	0.663333	9.50752e-05
Q9NPF2	Carbohydrate sulfotransferase 11	5.01	4.54545	0.663667	0.0104461
Q8N5I2	Arrestin domain-containing protein 1	17.36	8.54503	0.663667	0.017195
Q9UBT2	SUMO-activating enzyme subunit 2	124.51	28.4375	0.664333	0.00720022
Q9H1B7	Interferon regulatory factor 2-binding protein-like	52.13	15.0754	0.664333	0.00240636
Q8N884	Cyclic GMP-AMP synthase	62.03	27.3946	0.664333	0.00142096
Q8IY21	Probable ATP-dependent RNA helicase DDX60	41.09	8.64486	0.664333	0.00237111
A0A0G2JJD3	HLA-B associated transcript 5, isoform CRA_b	43.67	13.8103	0.665333	0.000253868
P37173-2	Isoform 2 of TGF-beta receptor type-2	38.81	12.6689	0.665667	0.000346735
C9J7E5	Transportin-3	39.59	9.09091	0.666	0.015604
Q9HBY8	Serine/threonine-protein kinase Sgk2	8.72	9.36768	0.666333	0.0300292
O60942	mRNA-capping enzyme	54.36	20.603	0.666333	0.00440288
P07196	Neurofilament light polypeptide	322.21	36.2799	0.666667	0.0085072
Q562E7	WD repeat-containing protein 81	34.35	6.54302	0.667333	0.000512656
Q9BTU6	Phosphatidylinositol 4-kinase type 2-alpha	47.6	24.6347	0.668	0.0021102
Q8NF37	Lysophosphatidylcholine acyltransferase 1	139.95	20.2247	0.668333	0.000437076
Q14653	Interferon regulatory factor 3	37.04	9.13349	0.669	0.0229525
Q96PC5	Melanoma inhibitory activity protein 2	66.93	13.0312	0.669333	0.00633023
Q9H6F5	Coiled-coil domain-containing protein 86	92.8	29.1667	0.669333	0.00135184
O95786	Probable ATP-dependent RNA helicase DDX58	20.61	6.59459	0.670333	5.31589e-05
Q9P283-4	Isoform 4 of Semaphorin-5B	56.48	12.1992	0.670667	0.00615792
I3L448	ATP synthase mitochondrial F1 complex assembly factor 1	27.12	16.2393	0.671	0.0283254
P07738	Bisphosphoglycerate mutase	14.03	17.3745	0.671	0.00591829
Q9UKT4	F-box only protein 5	5.73	6.04027	0.671	0.00367814
Q9H6K1	Uncharacterized protein C6orf106	7.12	10.4027	0.671	0.00244234
P48506	Glutamate--cysteine ligase catalytic subunit	40.32	17.5824	0.671667	0.0301928
Q8N0U8-2	Isoform 2 of Vitamin K epoxide reductase complex subunit 1-like protein 1	12.13	15.2542	0.672	0.0121318
Q92520	Protein FAM3C	117.84	46.2555	0.672333	0.00195742
Q06710	Paired box protein Pax-8	86.46	28.2222	0.672333	0.000181056
Q8TC76	Protein FAM110B	10.06	12.973	0.672667	0.0125231
Q9ULE0	Protein WWC3	39.04	7.05128	0.672667	0.00949567
Q9NT62	Ubiquitin-like-conjugating enzyme ATG3	54.84	18.7898	0.673	0.00269491
E7EQR4	Ezrin	900.85	63.1399	0.673333	0.0102918
P04818	Thymidylate synthase	76.9	31.3099	0.674	0.00606369
O14530	Thioredoxin domain-containing protein 9	78.6	40.2655	0.674333	0.00281771
A0FGR8-2	Isoform 2 of Extended synaptotagmin-2	62.33	16.1254	0.674333	0.00031833
Q9NTX5	Ethylmalonyl-CoA decarboxylase	78.37	42.9967	0.674667	0.0190682
Q9Y3C6	Peptidyl-prolyl cis-trans isomerase-like 1	88.45	48.7952	0.674667	0.0181663
Q9BYX2	TBC1 domain family member 2A	94.21	20.3664	0.674667	0.00430036
O94760	N(G),N(G)-dimethylarginine dimethylaminohydrolase 1	78.91	40.3509	0.675667	0.00520763
P45984	Mitogen-activated protein kinase 9	36.44	13.2075	0.675667	0.00306697
Q13442	28 kDa heat- and acid-stable phosphoprotein	217.98	69.0608	0.676	0.00875243
Q9P2D0	Inhibitor of Bruton tyrosine kinase	32.88	9.09091	0.676333	0.000624123
P24001-2	Isoform 2 of Interleukin-32	14.61	15.9574	0.676667	0.000867188
P07686	Beta-hexosaminidase subunit beta	108.89	24.8201	0.677	0.0269216
Q15185	Prostaglandin E synthase 3	117	40	0.677333	0.00131115
Q99707	Methionine synthase	125.62	23.3202	0.677667	0.0015758
Q9Y383	Putative RNA-binding protein Luc7-like 2	275.81	52.0408	0.677667	0.00101333
Q9NW13	RNA-binding protein 28	107.23	26.8775	0.677667	7.16432e-05
Q9H9L3	Interferon-stimulated 20 kDa exonuclease-like 2	15.43	13.0312	0.678	0.00278847
P47755	F-actin-capping protein subunit alpha-2	132.75	61.8881	0.678333	0.00323905
P78549	Endonuclease III-like protein 1	18.87	13.7821	0.678667	0.0102993
Q9UI15	Transgelin-3	306.92	62.3116	0.678667	0.00155025
Q9HC35	Echinoderm microtubule-associated protein-like 4	132.77	26.7074	0.679	0.00635385
Q6NUM9	All-trans-retinol 13,14-reductase	46.16	19.1803	0.679	0.00487798
P17480	Nucleolar transcription factor 1	190.23	41.623	0.679	0.00407366
Q86XZ4	Spermatogenesis-associated serine-rich protein 2	73.9	38.8991	0.679667	0.00367099
O14602	Eukaryotic translation initiation factor 1A, Y-chromosomal	195.26	66.6667	0.68	0.0144122
Q96QR8	Transcriptional activator protein Pur-beta	52.45	27.2436	0.68	0.000997853
Q00535	Cyclin-dependent-like kinase 5	54.07	30.8219	0.680333	0.00258109
P17568	NADH dehydrogenase [ubiquinone] 1 beta subcomplex subunit 7	44.32	42.3358	0.680333	0.00101077
Q13242	Serine/arginine-rich splicing factor 9	276.69	67.8733	0.681	0.000121177
Q9Y6A4	Cilia- and flagella-associated protein 20	16.05	15.0259	0.681333	0.0245761
Q9UKG9-3	Isoform 3 of Peroxisomal carnitine O-octanoyltransferase	38.31	14.375	0.682	0.0226097
Q15397	Pumilio homolog 3	35.21	11.4198	0.682	0.00638584
Q96S19	Methyltransferase-like 26	15.76	25	0.682333	0.0235866
P62714	Serine/threonine-protein phosphatase 2A catalytic subunit beta isoform	166.53	53.7217	0.682333	0.00589759
Q92625	Ankyrin repeat and SAM domain-containing protein 1A	39.72	9.78836	0.682667	0.00488397
Q6WKZ4	Rab11 family-interacting protein 1	54.81	12.5487	0.683333	0.000439599
O43181	NADH dehydrogenase [ubiquinone] iron-sulfur protein 4, mitochondrial	15.4	17.7143	0.683667	0.00363542
Q9BX70	BTB/POZ domain-containing protein 2	33.18	17.3333	0.684	0.0135815
O00154	Cytosolic acyl coenzyme A thioester hydrolase	378.69	55.7895	0.684333	0.00816923
P43007	Neutral amino acid transporter A	23.4	14.4737	0.684667	0.0129207
Q8IUC4	Rhophilin-2	93.95	27.1137	0.685333	0.00479065
Q8IYU2	E3 ubiquitin-protein ligase HACE1	8.45	2.09021	0.685667	0.00771085
P32929	Cystathionine gamma-lyase	30.58	15.8025	0.685667	0.0339874
Q8IV38	Ankyrin repeat and MYND domain-containing protein 2	53.86	31.9728	0.685667	0.000624661
Q3T906	N-acetylglucosamine-1-phosphotransferase subunits alpha/beta	19.17	4.06051	0.686	0.00267024
Q9Y3E7	Charged multivesicular body protein 3	16.51	13.964	0.686667	0.000777725
Q9P2X3	Protein IMPACT	15.35	10.9375	0.687333	0.0147526
P62330	ADP-ribosylation factor 6	22.64	10.8571	0.687667	0.0289571
Q96GN5	Cell division cycle-associated 7-like protein	38.16	18.2819	0.687667	0.00584715
Q9Y3D0	Mitotic spindle-associated MMXD complex subunit MIP18	42.25	44.1718	0.688	0.00815843
A0A087WWM6	Proline dehydrogenase	9.68	8.83333	0.688	0.0024802
Q9Y2U5	Mitogen-activated protein kinase kinase kinase 2	38.83	17.9321	0.688333	0.00676759
P40763	Signal transducer and activator of transcription 3	184.3	30	0.688333	0.00352725
Q96EK6	Glucosamine 6-phosphate N-acetyltransferase	52.38	34.7826	0.688667	0.0142215
Q9BVJ7	Dual specificity protein phosphatase 23	36.63	44.6667	0.688667	0.00402438
Q8WV24	Pleckstrin homology-like domain family A member 1	14.45	10.4738	0.689	0.025388
Q9NRV9	Heme-binding protein 1	67.93	55.5556	0.689	0.00906657
A0A087WT44	Heme oxygenase 2	100.17	33.7838	0.689333	0.0102342
O95819-3	Isoform 3 of Mitogen-activated protein kinase kinase kinase kinase 4	194.33	28.5064	0.689333	0.0116944
Q4KMQ2-2	Isoform 2 of Anoctamin-6	45.29	13.4264	0.689333	0.00386068
Q12774	Rho guanine nucleotide exchange factor 5	65.23	10.4571	0.689333	0.00310193
Q08397	Lysyl oxidase homolog 1	34.94	18.8153	0.69	0.022275
Q8IUF1	COBW domain-containing protein 2	48.86	24.557	0.690333	0.018667
Q9P265	Disco-interacting protein 2 homolog B	84.87	12.4365	0.690333	0.00274289
Q9NPF0	CD320 antigen	21.69	20.2128	0.690333	0.00643871
Q7Z7A3	Cytoplasmic tRNA 2-thiolation protein 1	10.75	11.2069	0.691333	0.00228145
Q99576-3	Isoform 2 of TSC22 domain family protein 3	19.27	29	0.691333	0.00952313
P31260	Homeobox protein Hox-A10	34.62	20.7317	0.692	0.0274568
Q9Y6X8	Zinc fingers and homeoboxes protein 2	169.26	40.5018	0.692	0.000182668
P46199	Translation initiation factor IF-2, mitochondrial	56.29	20.2201	0.692333	0.00283788
P40425	Pre-B-cell leukemia transcription factor 2	6	5.81395	0.692333	0.000859291
Q5T6F2	Ubiquitin-associated protein 2	109.6	21.5371	0.693667	0.00318637
P15954	Cytochrome c oxidase subunit 7C, mitochondrial	29.92	38.0952	0.694333	0.0285586
P07093-3	Isoform 3 of Glia-derived nexin	44.27	21.5159	0.694333	0.00129729
P30520	Adenylosuccinate synthetase isozyme 2	147.89	31.3596	0.695333	0.0102694
Q15172	Serine/threonine-protein phosphatase 2A 56 kDa regulatory subunit alpha isoform	37.27	17.0782	0.696	0.00920239
O15211	Ral guanine nucleotide dissociation stimulator-like 2	24.32	10.296	0.696	0.00394055
P31350-2	Isoform 2 of Ribonucleoside-diphosphate reductase subunit M2	72.68	30.9577	0.696333	0.00196546
Q14997	Proteasome activator complex subunit 4	64.19	7.32501	0.696333	0.0144726
Q00534	Cyclin-dependent kinase 6	98.19	43.865	0.697	0.00279119
Q9UIG0	Tyrosine-protein kinase BAZ1B	147.06	19.8921	0.697	0.000264938
G3V1A6	Gasdermin domain containing 1, isoform CRA_d	59.77	16.5414	0.697333	0.0165243
A0A087WWI0	Leucine-rich melanocyte differentiation-associated	6.62	9.29204	0.697667	0.0366451
Q53EU6	Glycerol-3-phosphate acyltransferase 3	26.98	14.0553	0.697667	0.0114563
O76054	SEC14-like protein 2	18.93	11.4144	0.698	0.0104192
Q5VV41	Rho guanine nucleotide exchange factor 16	16.44	9.0268	0.698667	0.0150612
Q9Y6E0	Serine/threonine-protein kinase 24	78.5	25.9594	0.698667	0.00125434
Q86SJ2	Amphoterin-induced protein 2	14.53	7.08812	0.699	0.0030908
Q9P0L0-2	Isoform 2 of Vesicle-associated membrane protein-associated protein A	276.92	45.9184	0.699333	0.00255774
Q96LW7	Caspase recruitment domain-containing protein 19	10.44	9.21053	0.699667	0.0106061
Q00013	55 kDa erythrocyte membrane protein	122.57	24.8927	0.701	0.00546195
P29317	Ephrin type-A receptor 2	217.86	29.4057	0.702	0.00327573
Q99985	Semaphorin-3C	13.64	5.19308	0.702	0.0017558
Q14680	Maternal embryonic leucine zipper kinase	28.75	13.5177	0.702	0.00153169
O95182	NADH dehydrogenase [ubiquinone] 1 alpha subcomplex subunit 7	49.55	69.0265	0.702333	0.0173841
O15347	High mobility group protein B3	77.22	41.5	0.702333	0.0107502
Q8NHG8	E3 ubiquitin-protein ligase ZNRF2	21.73	41.7355	0.702333	0.0100867
P49588	Alanine--tRNA ligase, cytoplasmic	442.16	48.4504	0.702333	0.00777227
Q9H299	SH3 domain-binding glutamic acid-rich-like protein 3	114.49	47.3118	0.703	0.0319191
Q9GZM7	Tubulointerstitial nephritis antigen-like	44.17	20.3426	0.703	0.0135068
Q16787	Laminin subunit alpha-3	116.66	11.3411	0.704	0.000182565
P49841-2	Isoform 2 of Glycogen synthase kinase-3 beta	58.48	37.8753	0.705	0.0151719
Q9HCM3	UPF0606 protein KIAA1549	11.27	1.58974	0.705333	0.00107446
Q99961	Endophilin-A2	268.56	54.3478	0.706	0.0112381
O95857	Tetraspanin-13	14.03	10.7843	0.706	0.0231246
Q96Q83	Alpha-ketoglutarate-dependent dioxygenase alkB homolog 3	15.86	14.6853	0.706333	0.00327823
Q8N668	COMM domain-containing protein 1	26.99	24.7368	0.706333	0.00255025
Q9C0H2	Protein tweety homolog 3	81.09	15.87	0.706667	0.00699336
O60503	Adenylate cyclase type 9	5.68	3.25203	0.707	0.0153008
Q6Y1H2	Very-long-chain (3R)-3-hydroxyacyl-CoA dehydratase 2	16.95	4.33071	0.707	0.0081805
O00151	PDZ and LIM domain protein 1	395.65	69.6049	0.707333	0.0079761
P61088	Ubiquitin-conjugating enzyme E2 N	123.69	57.8947	0.707667	0.0125621
P62820	Ras-related protein Rab-1A	362.26	71.7073	0.708	0.0048551
Q96AB3-2	Isoform 2 of Isochorismatase domain-containing protein 2	25.01	16.2896	0.708333	0.00149476
Q9NQE9	Histidine triad nucleotide-binding protein 3	19.9	22.5275	0.708667	0.00163499
Q9Y263	Phospholipase A-2-activating protein	165.21	42.2642	0.708667	0.0150648
Q9BV40	Vesicle-associated membrane protein 8	17.75	27	0.708667	0.00740377
A0A087WTW0	E3 ubiquitin-protein ligase UHRF1	165.53	35.2392	0.709	0.00121411
O43766	Lipoyl synthase, mitochondrial	30.24	21.7742	0.709	0.00688378
P45880-1	Isoform 1 of Voltage-dependent anion-selective channel protein 2	386.7	55.9871	0.709333	0.00329903
O15164	Transcription intermediary factor 1-alpha	62.94	16	0.709333	0.00057684
Q86Y07	Serine/threonine-protein kinase VRK2	25.51	14.5669	0.709667	0.0165986
Q9UKI2	Cdc42 effector protein 3	6.74	10.2362	0.71	0.0408317
Q14376	UDP-glucose 4-epimerase	76.63	35.0575	0.71	0.00699294
P04083	Annexin A1	455.1	69.3642	0.710333	0.0276448
Q13948	Protein CASP	108.09	32.5959	0.710333	0.00508698
Q9NP79	Vacuolar protein sorting-associated protein VTA1 homolog	76.4	39.7394	0.710333	0.00304236
Q12899	Tripartite motif-containing protein 26	24.18	17.9963	0.710667	0.00702227
A0A024R571	EH domain-containing protein 1	228.35	43.0657	0.711	0.00204112
P15374	Ubiquitin carboxyl-terminal hydrolase isozyme L3	56.46	30.8696	0.711333	0.0425671
Q13772-4	Isoform 4 of Nuclear receptor coactivator 4	45.02	16.7692	0.711667	0.0314473
Q9NWV4	UPF0587 protein C1orf123	67.9	59.375	0.712	0.010899
Q86VI3	Ras GTPase-activating-like protein IQGAP3	136.84	18.3936	0.713	0.00723338
O95340-2	Isoform B of Bifunctional 3'-phosphoadenosine 5'-phosphosulfate synthase 2	290.12	40.8724	0.713333	0.0121323
Q9NSI2	Protein FAM207A	25.89	25.2174	0.714	0.00297379
Q8IZR5-2	Isoform 2 of CKLF-like MARVEL transmembrane domain-containing protein 4	5.94	10.5769	0.714	1.63003e-05
Q96EP5	DAZ-associated protein 1	66.47	25.0614	0.714667	0.0426817
O43293	Death-associated protein kinase 3	40.03	16.9604	0.715	0.0380931
Q9UGI8	Testin	132.45	57.0071	0.715333	0.00752543
Q9H9T3	Elongator complex protein 3	23.26	10.9689	0.715667	1.78663e-05
P08237-3	Isoform 3 of ATP-dependent 6-phosphofructokinase, muscle type	197.68	35.0176	0.716	0.0149492
Q6SPF0	Atherin	45.78	20.8178	0.716	0.000532702
Q9NXS2	Glutaminyl-peptide cyclotransferase-like protein	19.76	10.9948	0.716333	0.0150483
Q15633	RISC-loading complex subunit TARBP2	34.52	25.9563	0.716333	0.0115464
Q9ULT0-4	Isoform 3 of Tetratricopeptide repeat protein 7A	5.31	2.38095	0.716667	0.0414608
Q96P11-2	Isoform 2 of Probable 28S rRNA (cytosine-C(5))-methyltransferase	50.13	24.6781	0.716667	0.0212296
P29084	Transcription initiation factor IIE subunit beta	51.97	33.677	0.717	0.00648328
Q969S3	Zinc finger protein 622	87.75	29.1405	0.717333	0.00168672
P26583	High mobility group protein B2	162.53	43.0622	0.717667	0.00696166
Q3YEC7	Rab-like protein 6	56.63	16.1866	0.718	0.000732725
P39748	Flap endonuclease 1	177.38	50	0.718667	0.000699777
Q9H089	Large subunit GTPase 1 homolog	91.44	26.5957	0.719333	0.00249709
P29323	Ephrin type-B receptor 2	122.26	20.0948	0.719333	0.00177392
Q9NUP9	Protein lin-7 homolog C	73.98	52.7919	0.719667	0.0205656
Q9UHY1	Nuclear receptor-binding protein	51.21	17.5701	0.719667	0.0155052
Q96CN9	GRIP and coiled-coil domain-containing protein 1	52.24	18.0645	0.72	0.004145
P15407	Fos-related antigen 1	15.76	10.3321	0.720333	0.0128913
Q16880	2-hydroxyacylsphingosine 1-beta-galactosyltransferase	16.19	6.83919	0.720333	0.0127355
O43633	Charged multivesicular body protein 2a	67.47	31.5315	0.720333	0.0116593
Q7Z422	SUZ domain-containing protein 1	41.89	36.8421	0.720333	0.0105217
O00629	Importin subunit alpha-3	102.69	22.2649	0.720333	0.00937191
M0QXA7	Protein Wiz	72.92	21.0744	0.720667	0.0171912
Q8TBC3	SH3KBP1-binding protein 1	29.61	10.3253	0.720667	0.0131515
Q12846	Syntaxin-4	79.26	38.3838	0.720667	0.0127448
P13667	Protein disulfide-isomerase A4	554.78	53.1783	0.720667	0.00675059
Q7Z4S6-4	Isoform 4 of Kinesin-like protein KIF21A	194.98	23.5224	0.720667	0.00202871
Q9Y277	Voltage-dependent anion-selective channel protein 3	200.01	48.7633	0.721333	0.0466009
O95394-4	Isoform 3 of Phosphoacetylglucosamine mutase	134.45	33.5088	0.721333	0.0060247
Q9H974-4	Isoform 4 of Queuine tRNA-ribosyltransferase accessory subunit 2	80.47	24.5902	0.721667	0.0102417
P16035	Metalloproteinase inhibitor 2	19.05	23.6364	0.722	0.00861283
P26358-2	Isoform 2 of DNA (cytosine-5)-methyltransferase 1	299.47	38.2966	0.722333	0.0130657
O43920	NADH dehydrogenase [ubiquinone] iron-sulfur protein 5	14.04	17.9245	0.722333	0.00375884
P30501	HLA class I histocompatibility antigen, Cw-2 alpha chain	126.17	33.8798	0.723	0.00474902
J3KN59	BCL2/adenovirus E1B 19 kDa protein-interacting protein 2	8.4	5.51724	0.723333	0.00639338
Q68CP9	AT-rich interactive domain-containing protein 2	46.15	9.15531	0.723333	0.00535799
A0A096LP25	AP2-associated protein kinase 1 (Fragment)	99.28	23.4834	0.723667	0.00943492
O75688	Protein phosphatase 1B	96.96	36.952	0.723667	0.0390929
Q86WQ0-2	Isoform 2 of Nuclear receptor 2C2-associated protein	39.63	35.9281	0.723667	0.0122487
Q9ULC4-3	Isoform 3 of Malignant T-cell-amplified sequence 1	51.63	30.2198	0.724	0.01014
Q92743	Serine protease HTRA1	14.37	12.0833	0.724	0.0147171
Q53H82	Endoribonuclease LACTB2	223.03	52.4306	0.724	0.0123817
P01023	Alpha-2-macroglobulin	22.01	2.23881	0.724	0.00894951
A0A0A0MSG2	Four and a half LIM domains protein 2	278.24	47.8481	0.724667	0.00469935
Q9Y613	FH1/FH2 domain-containing protein 1	143.78	25.6014	0.724667	0.00105508
Q9Y6X9	MORC family CW-type zinc finger protein 2	56.85	15.407	0.724667	0.000405747
P56537	Eukaryotic translation initiation factor 6	205.46	36.3265	0.725	0.00727628
Q9Y3Q3	Transmembrane emp24 domain-containing protein 3	23.44	21.659	0.726	0.00410813
Q9UBF2	Coatomer subunit gamma-2	96.22	20.3215	0.726	0.00207585
Q9H993	Protein-glutamate O-methyltransferase	38.59	15.1927	0.726333	0.0129038
Q4J6C6	Prolyl endopeptidase-like	29.27	11.8294	0.726333	0.0132846
Q9H4I2	Zinc fingers and homeoboxes protein 3	27.09	12.1339	0.726667	0.0335925
Q8N2G6	Zinc finger CCHC domain-containing protein 24	5.2	7.05394	0.726667	0.0167569
Q5TA50	Ceramide-1-phosphate transfer protein	14.97	19.1589	0.727	0.0123831
Q9UHR4	Brain-specific angiogenesis inhibitor 1-associated protein 2-like protein 1	79.03	27.7886	0.727333	0.00611862
I3L0L0	Runt-related transcription factor 2	64.82	16.2362	0.727667	0.0163556
Q9BVS5	tRNA (adenine(58)-N(1))-methyltransferase, mitochondrial	19.7	14.8847	0.728333	0.0327573
O43150	Arf-GAP with SH3 domain, ANK repeat and PH domain-containing protein 2	20.64	11.0338	0.728333	0.00290199
K7ELE3	Amino-terminal enhancer of split (Fragment)	10.4	8.71212	0.728667	0.0400476
Q9UKY7	Protein CDV3 homolog	144.44	70.155	0.729	0.00752574
Q15785	Mitochondrial import receptor subunit TOM34	128.75	53.0744	0.729333	0.0155428
Q06587	E3 ubiquitin-protein ligase RING1	58.53	23.399	0.730333	0.0144467
P78362-2	Isoform 2 of SRSF protein kinase 2	53.1	17.3104	0.731	0.0233709
Q3L8U1	Chromodomain-helicase-DNA-binding protein 9	20.8	2.27822	0.731	0.00693375
A6NEM2	Host cell factor 1	313.29	23.9904	0.731333	0.0139992
Q14232	Translation initiation factor eIF-2B subunit alpha	67.68	24.918	0.731667	0.011293
Q9UBP9	PTB domain-containing engulfment adapter protein 1	56.63	31.5789	0.731667	0.00473146
P40937	Replication factor C subunit 5	61.49	20.2941	0.731667	0.00265748
P17028	Zinc finger protein 24	7.89	5.16304	0.731667	0.0480423
Q14240-2	Isoform 2 of Eukaryotic initiation factor 4A-II	469.22	42.402	0.732	0.0120494
P60983	Glia maturation factor beta	81.52	37.3239	0.732333	0.0117258
Q9P0U3	Sentrin-specific protease 1	31.54	20.3416	0.732333	0.00163523
G5E9M7	Transcription cofactor vestigial-like protein 4	12.57	19.9324	0.732667	0.00504242
Q7Z2E3	Aprataxin	12.51	12.3596	0.733	0.045635
P17655	Calpain-2 catalytic subunit	294.05	31.2857	0.733	0.0136627
Q9NXG2	THUMP domain-containing protein 1	91.18	26.0623	0.733667	0.0303734
P54253	Ataxin-1	27.07	9.81595	0.733667	0.00126795
B1AK44	Mitotic spindle assembly checkpoint protein MAD2B	5.27	11.6071	0.734	0.00811614
Q9BQ67	Glutamate-rich WD repeat-containing protein 1	160.37	35.6502	0.734333	0.00333801
Q8IYS2-2	Isoform 2 of Uncharacterized protein KIAA2013	45.61	14.3928	0.734333	0.000308417
Q15075	Early endosome antigen 1	519.87	56.5556	0.735333	0.00243856
Q12965	Unconventional myosin-Ie	161.29	27.7076	0.736	0.0139502
Q8N129	Protein canopy homolog 4	10.16	10.4839	0.736	0.00210251
Q6NSJ0	Uncharacterized family 31 glucosidase KIAA1161	11.23	5.46218	0.736	0.012811
P98170	E3 ubiquitin-protein ligase XIAP	52	25.3521	0.736	0.00266284
Q96HN2	Adenosylhomocysteinase 3	123.52	26.0229	0.736333	0.023039
P35250	Replication factor C subunit 2	87.05	42.0904	0.736333	0.0185099
Q04724	Transducin-like enhancer protein 1	77.42	20.3896	0.736333	0.0178292
P41226	Ubiquitin-like modifier-activating enzyme 7	43.66	13.4387	0.736333	0.0177929
P49366	Deoxyhypusine synthase	98.2	39.8374	0.736667	0.00392961
O75608	Acyl-protein thioesterase 1	50.94	32.6087	0.737	0.00131303
Q9NS86	LanC-like protein 2	75.43	20.4444	0.737	0.00131303
Q96G46	tRNA-dihydrouridine(47) synthase [NAD(P)(+)]-like	94.79	24.9231	0.737333	0.00615265
Q8N6S5	ADP-ribosylation factor-like protein 6-interacting protein 6	22.82	17.6991	0.737667	0.0161201
Q15392	Delta(24)-sterol reductase	78.17	17.4419	0.737667	0.0160047
Q08752	Peptidyl-prolyl cis-trans isomerase D	63.09	26.2162	0.737667	0.00098825
P29372	DNA-3-methyladenine glycosylase	49.07	50.3356	0.738	0.00161313
Q8N6H7	ADP-ribosylation factor GTPase-activating protein 2	105.11	33.2054	0.738333	0.0129346
Q04637-8	Isoform 8 of Eukaryotic translation initiation factor 4 gamma 1	888.32	39.0625	0.738667	0.0455717
P07902	Galactose-1-phosphate uridylyltransferase	13.04	5.80475	0.738667	0.0274405
O60333-2	Isoform 2 of Kinesin-like protein KIF1B	164.44	24.2373	0.738667	0.00514503
Q13642-4	Isoform 4 of Four and a half LIM domains protein 1	106.25	42.0712	0.739	0.0172192
O95551-2	Isoform 2 of Tyrosyl-DNA phosphodiesterase 2	41.83	18.8776	0.739	0.00848337
Q8IZ83	Aldehyde dehydrogenase family 16 member A1	114.37	22.3192	0.739	0.00259309
Q96T17-2	Isoform 2 of MAP7 domain-containing protein 2	93.17	27.8137	0.739	0.000630633
Q02750	Dual specificity mitogen-activated protein kinase kinase 1	53.88	25.6997	0.739333	0.0281702
Q92620	Pre-mRNA-splicing factor ATP-dependent RNA helicase PRP16	129.09	21.9234	0.739333	0.00896512
P49137	MAP kinase-activated protein kinase 2	67.8	29.5	0.739667	0.0240008
P00918	Carbonic anhydrase 2	86.24	45.3846	0.739667	0.0233371
Q13813-3	Isoform 3 of Spectrin alpha chain, non-erythrocytic 1	1458.47	52.814	0.739667	0.036738
Q6PL18	ATPase family AAA domain-containing protein 2	131.48	17.1942	0.74	0.0395414
Q9UPN7	Serine/threonine-protein phosphatase 6 regulatory subunit 1	76.92	20.4313	0.74	0.00162816
P78318	Immunoglobulin-binding protein 1	107.41	51.0324	0.74	0.0102878
Q9NR45	Sialic acid synthase	132.13	44.5682	0.740667	0.0154659
Q9HAV4	Exportin-5	129.19	20.6811	0.740667	0.00809029
Q9BZK7	F-box-like/WD repeat-containing protein TBL1XR1	157.47	39.1051	0.741	0.00961394
P27361	Mitogen-activated protein kinase 3	47.83	27.4406	0.741	0.00347509
Q9Y3Z3	Deoxynucleoside triphosphate triphosphohydrolase SAMHD1	105.09	26.6773	0.741333	0.002602
Q9NP84	Tumor necrosis factor receptor superfamily member 12A	38.21	31.0078	0.741667	0.0194672
Q9Y2S0-2	Isoform 2 of DNA-directed RNA polymerases I and III subunit RPAC2	5.02	19.6721	0.741667	0.0172466
P53701	Cytochrome c-type heme lyase	71.53	51.1194	0.741667	0.0138728
P13489	Ribonuclease inhibitor	504.91	54.013	0.741667	0.00427955
O60563	Cyclin-T1	39.95	10.0551	0.742	0.00856212
Q96GA3	Protein LTV1 homolog	58.71	19.7895	0.742333	0.00192904
A0A0A0MTE8	Neuron navigator 2	10.72	1.92849	0.742333	0.000372995
Q8NBI6	Xyloside xylosyltransferase 1	37.05	19.3384	0.742667	0.00761534
Q70EL1	Inactive ubiquitin carboxyl-terminal hydrolase 54	17.63	4.27553	0.742667	0.00757599
Q9UBE0	SUMO-activating enzyme subunit 1	142.34	50.8671	0.742667	0.00500757
Q9UH17	DNA dC->dU-editing enzyme APOBEC-3B	36.76	21.2042	0.742667	0.0096458
O76071	Probable cytosolic iron-sulfur protein assembly protein CIAO1	91.83	36.5782	0.742667	0.00223916
P55786	Puromycin-sensitive aminopeptidase	246.11	32.5354	0.743333	0.0192364
Q03252	Lamin-B2	682.16	69.8387	0.743333	0.00107265
P99999	Cytochrome c	43.92	46.6667	0.744	0.00998535
F5H0R1	Speckle targeted PIP5K1A-regulated poly(A) polymerase	46.54	12.6096	0.744333	0.025424
P24666	Low molecular weight phosphotyrosine protein phosphatase	84.84	52.5316	0.744667	0.0107124
Q9H967	WD repeat-containing protein 76	33.82	15.655	0.744667	0.00629199
P42338	Phosphatidylinositol 4,5-bisphosphate 3-kinase catalytic subunit beta isoform	6.95	2.8972	0.745	0.0252372
P45985-2	Isoform 2 of Dual specificity mitogen-activated protein kinase kinase 4	46.61	20	0.745333	0.0105934
Q14644	Ras GTPase-activating protein 3	30.08	13.4293	0.745333	0.00332074
A0A0X1KG71	Negative elongation factor B	73.66	20.0637	0.745333	0.00115613
Q15651-2	Isoform 2 of High mobility group nucleosome-binding domain-containing protein 3	32.17	45.4545	0.745667	0.0417242
Q9NV96	Cell cycle control protein 50A	44.65	27.4238	0.747	0.0172935
H0YNJ6	GMP reductase	60.01	20.1405	0.747	0.0292252
Q96PU4	E3 ubiquitin-protein ligase UHRF2	42.64	12.3441	0.747	0.0266471
P25942	Tumor necrosis factor receptor superfamily member 5	31.09	29.2419	0.747333	0.0292529
Q7Z4G1-2	Isoform 2 of COMM domain-containing protein 6	37.1	45.9184	0.747667	0.0170613
Q9UHQ4	B-cell receptor-associated protein 29	50.49	30.7054	0.747667	0.00529918
Q4G148	Glucoside xylosyltransferase 1	9.01	4.54545	0.747667	0.0179401
Q9Y6E2	Basic leucine zipper and W2 domain-containing protein 2	96.29	37.9475	0.748	0.0276911
Q9UGP4	LIM domain-containing protein 1	88.07	27.6627	0.748	0.0215934
P00367	Glutamate dehydrogenase 1, mitochondrial	465.06	47.8495	0.749	0.00800329
P06400	Retinoblastoma-associated protein	82.09	15.4095	0.749667	0.00214379
Q13011	Delta(3,5)-Delta(2,4)-dienoyl-CoA isomerase, mitochondrial	201.13	42.378	0.75	0.0108295
P57081	tRNA (guanine-N(7)-)-methyltransferase non-catalytic subunit WDR4	59.87	30.3398	0.75	0.00650138

## Sheet: Table S3
Table S3. The list of upregulated proteins in CA9 knockdown 786-O cells compared with control cells.
Accession	Description	Score	Coverage	Average ratio (CA9 KD/Control)	p-value
Q6UX71	Plexin domain-containing protein 2	26.28	11.5312	7.72367	0.0288894
Q12841	Follistatin-related protein 1	229.65	52.2727	7.376	0.00716216
F8WA39	Myotubularin-related protein 1	23.89	12.1842	3.99767	0.000406953
P49418	Amphiphysin	78.83	20.4317	3.85033	0.0153545
Q99959	Plakophilin-2	47.11	12.3723	3.783	0.000942533
P49419-2	Isoform 2 of Alpha-aminoadipic semialdehyde dehydrogenase	441.07	46.184	3.54733	0.0030554
Q7Z4H8	KDEL motif-containing protein 2	31.83	18.7377	3.53267	0.00972038
X6R3P0	Slit homolog 2 protein	42.89	10.1167	3.517	0.0126567
P43405	Tyrosine-protein kinase SYK	22.6	11.811	3.48933	0.0154184
Q9Y6N7-2	Isoform 2 of Roundabout homolog 1	75.49	12.8097	3.38967	0.00342032
Q969Z3	Mitochondrial amidoxime reducing component 2	16.85	10.1493	3.37633	0.0209569
Q9BRQ8	Apoptosis-inducing factor 2	7.47	9.11528	3.34967	0.0426851
Q9P121-4	Isoform 4 of Neurotrimin	28.27	11.831	3.34933	0.0102019
Q7Z7L1	Schlafen family member 11	59.33	18.424	3.33133	0.0162616
P27658	Collagen alpha-1(VIII) chain	20.81	8.06452	3.28867	0.0056669
Q8TEM1	Nuclear pore membrane glycoprotein 210	118.12	13.4075	3.17233	0.00709034
P54764	Ephrin type-A receptor 4	117.57	24.8479	3.08467	0.00188385
Q8N556-2	Isoform 2 of Actin filament-associated protein 1	8.35	3.4398	3.07333	0.0115147
P29966	Myristoylated alanine-rich C-kinase substrate	128.15	65.0602	3.01533	0.0171974
Q96G61	Diphosphoinositol polyphosphate phosphohydrolase 3-beta	17.8	25	3.00767	0.00828046
Q8N465	D-2-hydroxyglutarate dehydrogenase, mitochondrial	31.98	19.0019	2.96033	0.0068391
Q9Y5X3	Sorting nexin-5	71.92	29.2079	2.934	0.00188547
Q5H9L2	Transcription elongation factor A protein-like 5	21.16	18.4466	2.927	0.00415626
Q9BT23	LIM domain-containing protein 2	9.58	27.5591	2.912	0.000268601
O76041-2	Isoform 2 of Nebulette	11.16	15.5556	2.87333	0.0119595
Q13308-6	Isoform 6 of Inactive tyrosine-protein kinase 7	111.99	19.5733	2.86167	0.0337085
Q13423	NAD(P) transhydrogenase, mitochondrial	250.57	30.0184	2.81033	0.00310202
O15018	PDZ domain-containing protein 2	91.81	11.3068	2.79667	0.00293849
P09486	SPARC	120.98	37.2937	2.784	0.00775522
Q99523	Sortilin	44	12.3947	2.73233	0.00904894
Q9UBR2	Cathepsin Z	127.9	31.3531	2.70333	0.00212924
Q9HBL0	Tensin-1	204.32	25.8213	2.619	0.00196179
Q6UXH8	Collagen and calcium-binding EGF domain-containing protein 1	19.86	15.0246	2.60167	0.00229487
Q8TED9	Actin filament-associated protein 1-like 1	27.29	10.6771	2.59533	0.0189865
Q9UKC9	F-box/LRR-repeat protein 2	24.24	21.513	2.58167	0.0203547
Q14315	Filamin-C	1307.58	48.1835	2.54933	0.00526226
Q9H7M9	V-type immunoglobulin domain-containing suppressor of T-cell activation	6.88	11.254	2.525	0.0373148
P02462	Collagen alpha-1(IV) chain	70.63	4.73337	2.50667	0.0105418
Q8TED1	Probable glutathione peroxidase 8	40.04	18.1818	2.47033	0.000439502
Q96F85	CB1 cannabinoid receptor-interacting protein 1	6.51	14.0244	2.43133	0.0114553
Q9H0X9	Oxysterol-binding protein-related protein 5	11.89	5.91581	2.411	0.00897175
O14832	Phytanoyl-CoA dioxygenase, peroxisomal	48.41	29.5858	2.40033	0.0025108
P24844	Myosin regulatory light polypeptide 9	71.81	44.186	2.38033	0.0250117
P54760	Ephrin type-B receptor 4	37.06	5.77508	2.38033	0.0455536
Q9Y4G6	Talin-2	713.74	42.5649	2.37967	0.00178532
Q15274	Nicotinate-nucleotide pyrophosphorylase [carboxylating]	128.85	29.9663	2.37267	0.010912
Q9NNX1	Tuftelin	56.75	34.359	2.34167	0.00815301
H7BYY1	Tropomyosin 1 (Alpha), isoform CRA_m	636.6	83.871	2.308	0.0155831
P09936	Ubiquitin carboxyl-terminal hydrolase isozyme L1	300.28	66.8161	2.28367	0.00847546
Q15582	Transforming growth factor-beta-induced protein ig-h3	137.05	29.2826	2.276	0.00302297
Q9BUP0	EF-hand domain-containing protein D1	14.07	11.7155	2.256	0.0182419
Q86WV6	Stimulator of interferon genes protein	33.86	18.4697	2.25267	0.00431587
O14531	Dihydropyrimidinase-related protein 4	58.41	25	2.23667	0.0118904
Q9H019	Mitochondrial fission regulator 1-like	31.76	26.7123	2.22133	0.00382475
Q16566	Calcium/calmodulin-dependent protein kinase type IV	24.3	16.4905	2.22033	0.0297806
P20962	Parathymosin	104.38	41.1765	2.208	0.0134079
Q96BY6	Dedicator of cytokinesis protein 10	36.13	6.77036	2.20533	0.0041059
P0CG29	Glutathione S-transferase theta-2	9.6	10.2459	2.18933	0.0149982
Q6UW63	KDEL motif-containing protein 1	85.66	29.4821	2.18267	0.00732473
Q9UBG0	C-type mannose receptor 2	131.88	14.8749	2.182	0.0171442
P40222	Alpha-taxilin	215.6	62.2711	2.171	0.000459364
P50416	Carnitine O-palmitoyltransferase 1, liver isoform	27.22	8.53816	2.15133	0.0106788
Q8IUZ5	5-phosphohydroxy-L-lysine phospho-lyase	12.49	6	2.15067	0.000274133
Q96CS3	FAS-associated factor 2	176.85	28.764	2.14667	0.00462738
O60282	Kinesin heavy chain isoform 5C	172.02	16.7189	2.113	0.0108732
Q96D42	Hepatitis A virus cellular receptor 1	43.02	16.9916	2.112	0.0257863
P43121	Cell surface glycoprotein MUC18	97.7	25.387	2.10967	0.000578082
P33908	Mannosyl-oligosaccharide 1,2-alpha-mannosidase IA	50.07	15.7734	2.102	0.00847334
Q6ZUT6	Uncharacterized protein C15orf52	32.75	20.9738	2.102	0.000817779
P08572	Collagen alpha-2(IV) chain	83.8	9.92991	2.09367	0.00237821
Q13740-2	Isoform 2 of CD166 antigen	357.32	36.3158	2.09267	0.00446528
Q9Y570-4	Isoform 4 of Protein phosphatase methylesterase 1	154.09	31.75	2.09267	0.00223727
Q6N022	Teneurin-4	68.03	7.36728	2.08467	0.0283986
Q4L180	Filamin A-interacting protein 1-like	8.58	4.22907	2.074	0.0103735
Q9Y250	Leucine zipper putative tumor suppressor 1	16.01	9.56376	2.07267	0.0432491
O15173-2	Isoform 2 of Membrane-associated progesterone receptor component 2	106.51	36.4372	2.06533	0.0110822
Q8TE58	A disintegrin and metalloproteinase with thrombospondin motifs 15	10.96	4.42105	2.06333	0.0226941
Q13454	Tumor suppressor candidate 3	7.09	8.90805	2.06067	0.0110984
P04181	Ornithine aminotransferase, mitochondrial	163.34	35.0797	2.06033	0.0073298
P27105	Erythrocyte band 7 integral membrane protein	11.16	7.63889	2.03	0.0133502
Q5JRX3-2	Isoform 2 of Presequence protease, mitochondrial	198.12	29.3834	2.03	0.00170018
Q9H9B4	Sideroflexin-1	287.08	54.6584	2.02167	0.00302395
O75695	Protein XRP2	36.69	29.7143	2.01833	0.00681566
Q02388	Collagen alpha-1(VII) chain	84.14	8.96739	2.01467	0.00473502
Q96FS4	Signal-induced proliferation-associated protein 1	43.15	10.3647	2.013	0.00526844
Q6ZRV2	Protein FAM83H	113.8	32.57	2.01167	0.000483732
Q13510-2	Isoform 2 of Acid ceramidase	45.19	15.5718	2.01	0.00930324
Q9Y5V3-2	Isoform 2 of Melanoma-associated antigen D1	59.01	17.7458	2.01	0.00622701
P08183	Multidrug resistance protein 1	22.61	6.17188	2.009	0.00746539
Q15149-4	Isoform 4 of Plectin	7752.71	76.446	2.007	0.00645376
P42785	Lysosomal Pro-X carboxypeptidase	72.21	16.9355	2.00167	0.00390731
P05455	Lupus La protein	210.43	40.6863	2.00067	0.00519634
Q07954	Prolow-density lipoprotein receptor-related protein 1	114.37	8.95687	1.995	0.00133768
Q6IAN0	Dehydrogenase/reductase SDR family member 7B	41.31	24.6154	1.98733	0.00724967
Q96E39	RNA binding motif protein, X-linked-like-1	463.53	65.641	1.979	0.00104416
P35052	Glypican-1	76.21	24.0143	1.97667	0.0165281
Q9Y4K0	Lysyl oxidase homolog 2	103.41	24.9354	1.975	0.00247998
Q15121-2	Isoform 2 of Astrocytic phosphoprotein PEA-15	48.87	33.1126	1.97433	0.0268831
Q9NYJ1-2	Isoform 2 of Cytochrome c oxidase assembly factor 4 homolog, mitochondrial	42.68	36.4583	1.961	0.0174778
P49441	Inositol polyphosphate 1-phosphatase	12.96	5.01253	1.94267	0.00816685
Q5VU97	VWFA and cache domain-containing protein 1	17.29	3.84615	1.94167	0.0147837
P78540	Arginase-2, mitochondrial	19.79	16.6667	1.93967	0.00699385
J3KQL8	Apolipoprotein L2	143.39	23.1626	1.938	0.00930096
O00429-4	Isoform 3 of Dynamin-1-like protein	194.66	43.6338	1.933	0.0210209
P11274	Breakpoint cluster region protein	63.56	14.2408	1.93233	0.00634215
P35520-2	Isoform 2 of Cystathionine beta-synthase	16.1	8.14159	1.92533	0.0113069
Q9UL12	Sarcosine dehydrogenase, mitochondrial	56.3	13.3987	1.923	0.0150426
P31146	Coronin-1A	22.54	14.7505	1.92	0.00591396
Q9UHD1	Cysteine and histidine-rich domain-containing protein 1	73.13	43.0723	1.916	0.0038534
P54687	Branched-chain-amino-acid aminotransferase, cytosolic	106.45	21.2435	1.91533	0.0125775
Q9BU40-4	Isoform 4 of Chordin-like protein 1	32.89	22.7074	1.909	0.0104857
O43294	Transforming growth factor beta-1-induced transcript 1 protein	39.65	22.3427	1.90133	0.0208407
Q92522	Histone H1x	77.25	47.8873	1.90133	0.00754957
Q7L0Y3	Mitochondrial ribonuclease P protein 1	114.9	47.1464	1.89367	0.0055781
Q15043	Zinc transporter ZIP14	28.98	10.9756	1.89233	0.0218373
P07305	Histone H1.0	10.41	11.8557	1.892	0.0111063
F8WAL6	Abl interactor 2	62.69	18.1287	1.89033	0.00563241
P17900	Ganglioside GM2 activator	22.4	13.9896	1.89033	0.0449986
Q9UDR5	Alpha-aminoadipic semialdehyde synthase, mitochondrial	17.82	6.37149	1.88633	0.0102323
P20700	Lamin-B1	1070.43	67.2355	1.88633	0.00293444
Q9BY67-3	Isoform 3 of Cell adhesion molecule 1	23.46	22.7176	1.88333	0.00407703
O60749	Sorting nexin-2	177.61	38.343	1.88333	0.00632202
Q9GZX9	Twisted gastrulation protein homolog 1	46.37	15.2466	1.87567	0.0181902
O75569	Interferon-inducible double-stranded RNA-dependent protein kinase activator A	40.14	23.6422	1.87533	0.00226206
P35555	Fibrillin-1	6.31	1.04493	1.87267	0.00428732
P98082	Disabled homolog 2	152.06	34.026	1.87267	0.00262911
Q6DD88	Atlastin-3	91.05	16.2662	1.872	0.00142299
Q969Q5	Ras-related protein Rab-24	29.99	28.5714	1.871	0.0241959
Q16643-3	Isoform 3 of Drebrin	411.26	41.7266	1.869	0.00162219
P32189	Glycerol kinase	11.85	9.30233	1.86733	0.0411243
Q8WVX3-2	Isoform 2 of Uncharacterized protein C4orf3	7.96	11.5578	1.86567	0.000754142
P52788	Spermine synthase	91.53	30.8743	1.865	0.00635585
Q9BUK0-4	Isoform 4 of Coiled-coil-helix-coiled-coil-helix domain-containing protein 7	15.23	26.3636	1.865	0.00953975
O94925	Glutaminase kidney isoform, mitochondrial	358.92	29.5964	1.85767	0.00511075
Q00765	Receptor expression-enhancing protein 5	98.15	23.8095	1.856	0.00235856
P78364	Polyhomeotic-like protein 1	12.72	4.28287	1.85367	0.0166942
Q7Z3D6-2	Isoform 2 of UPF0317 protein C14orf159, mitochondrial	23.31	13.8486	1.853	0.0499922
O94925-3	Isoform 3 of Glutaminase kidney isoform, mitochondrial	433.11	35.4515	1.85233	0.0112969
Q15813-2	Isoform 2 of Tubulin-specific chaperone E	104.93	24.5675	1.85167	0.000485092
Q02410	Amyloid beta A4 precursor protein-binding family A member 1	8.65	6.57109	1.84767	0.00517218
O43772	Mitochondrial carnitine/acylcarnitine carrier protein	16.84	18.2724	1.84667	0.0370544
Q92558	Wiskott-Aldrich syndrome protein family member 1	30.11	9.839	1.84567	0.00514784
P38646	Stress-70 protein, mitochondrial	1282.02	66.863	1.84533	0.00335345
Q8N490-2	Isoform 2 of Probable hydrolase PNKD	18.06	30.2817	1.84367	0.0184128
Q96EA4	Protein Spindly	69.16	30.5785	1.84267	0.00291936
Q7L775	EPM2A-interacting protein 1	48.71	22.0758	1.839	0.00112653
Q9P273	Teneurin-3	220.98	19.4146	1.838	0.0188806
Q9NYL2-2	Isoform 2 of Mitogen-activated protein kinase kinase kinase 20	43.98	16.044	1.83233	0.011053
P19532	Transcription factor E3	49.06	21.913	1.82967	0.0167141
O95084	Serine protease 23	8.17	4.96084	1.824	0.00105923
Q99715	Collagen alpha-1(XII) chain	53.21	5.55011	1.82267	0.00893844
P32418	Sodium/calcium exchanger 1	7.63	3.59712	1.82167	0.037662
Q7Z5R6	Amyloid beta A4 precursor protein-binding family B member 1-interacting protein	110.57	25.3754	1.821	0.00128872
P55011	Solute carrier family 12 member 2	75.34	14.604	1.81233	0.00688516
P45877	Peptidyl-prolyl cis-trans isomerase C	28.15	15.566	1.81233	0.022469
J3KQ48	Peptidyl-tRNA hydrolase 2, mitochondrial	49.44	52.7778	1.80967	0.026132
O43715	TP53-regulated inhibitor of apoptosis 1	20.04	39.4737	1.80767	0.0175358
P45954	Short/branched chain specific acyl-CoA dehydrogenase, mitochondrial	63.34	24.0741	1.80633	0.0137432
Q8TB03	Uncharacterized protein CXorf38	21.1	16.9279	1.802	0.0274155
P06748	Nucleophosmin	988.31	74.4898	1.801	0.0189992
Q9BYT8	Neurolysin, mitochondrial	112.08	25.142	1.79967	0.000667769
Q9BRQ6	MICOS complex subunit MIC25	54.99	51.9149	1.79667	0.0167241
P08574	Cytochrome c1, heme protein, mitochondrial	113.99	14.1538	1.79633	0.0147641
Q02818	Nucleobindin-1	273.1	67.679	1.79133	0.00242925
O15460	Prolyl 4-hydroxylase subunit alpha-2	252.91	44.1121	1.787	0.00548649
E5RIH3	PH and SEC7 domain-containing protein 3 (Fragment)	7.01	9.85915	1.78667	0.0477521
Q13151	Heterogeneous nuclear ribonucleoprotein A0	220.76	49.8361	1.785	0.000108709
Q13488	V-type proton ATPase 116 kDa subunit a isoform 3	18.93	5.3012	1.78267	0.00942924
P17152	Transmembrane protein 11, mitochondrial	17.51	26.5625	1.782	0.027484
P49590	Probable histidine--tRNA ligase, mitochondrial	79.64	27.4704	1.78167	0.00243208
Q9Y696	Chloride intracellular channel protein 4	290.11	50.1976	1.78033	0.00480666
P08670	Vimentin	6677.77	87.9828	1.77433	0.000445191
Q14249	Endonuclease G, mitochondrial	47.4	28.2828	1.77167	0.0077626
Q8N573	Oxidation resistance protein 1	56.81	14.5309	1.769	0.000232152
Q6YP21	Kynurenine--oxoglutarate transaminase 3	57.47	22.0264	1.76667	0.0183855
Q53EL6	Programmed cell death protein 4	58	23.4542	1.76367	0.00474962
Q86UE4	Protein LYRIC	366.89	50.3436	1.757	0.0191922
B8ZZN6	Small ubiquitin-related modifier 1	55.86	34.9315	1.75667	0.0142482
O14791-2	Isoform 2 of Apolipoprotein L1	59.51	16.9082	1.75633	0.0298179
P31327-3	Isoform 3 of Carbamoyl-phosphate synthase [ammonia], mitochondrial	230.16	32.1381	1.756	0.00323339
O94929-2	Isoform 2 of Actin-binding LIM protein 3	13.51	8.63971	1.75567	0.0116683
Q9Y3D2	Methionine-R-sulfoxide reductase B2, mitochondrial	23.88	47.8022	1.75567	0.0210594
P26885	Peptidyl-prolyl cis-trans isomerase FKBP2	80.05	45.0704	1.75233	0.00722726
L0R6Q1	SLC35A4 upstream open reading frame protein	5.54	13.5922	1.75133	0.00987268
P07919	Cytochrome b-c1 complex subunit 6, mitochondrial	43.26	54.9451	1.75033	0.0114077
Q9UHL4	Dipeptidyl peptidase 2	43.23	19.3089	1.75033	0.00512395
P61812-2	Isoform B of Transforming growth factor beta-2	38.97	18.7783	1.74933	0.0256707
Q8NBQ5	Estradiol 17-beta-dehydrogenase 11	44.35	36.3333	1.74767	0.00269289
Q96KC8	DnaJ homolog subfamily C member 1	52.25	25.6318	1.745	0.00457896
P48651	Phosphatidylserine synthase 1	26.6	6.13108	1.74367	0.000750356
Q8NC54	Keratinocyte-associated transmembrane protein 2	9.78	7.54717	1.742	0.027673
Q9UNF1	Melanoma-associated antigen D2	245.57	45.7096	1.74167	0.00348689
P53370	Nucleoside diphosphate-linked moiety X motif 6	20.75	20.2532	1.741	0.0116904
P02792	Ferritin light chain	44.18	22.8571	1.74067	0.0238176
Q99650	Oncostatin-M-specific receptor subunit beta	36.98	11.3381	1.74	0.00767016
Q9H1J7	Protein Wnt-5b	17.6	14.7632	1.73833	0.00252332
Q9UFN0	Protein NipSnap homolog 3A	41.66	31.5789	1.738	0.0118921
Q32MZ4-4	Isoform 4 of Leucine-rich repeat flightless-interacting protein 1	109.2	16.0938	1.73367	0.0326022
Q9C0E8-4	Isoform 4 of Protein lunapark	47.92	16.7756	1.73333	0.00962915
Q9HDC9	Adipocyte plasma membrane-associated protein	171.26	34.1346	1.732	0.00189881
P29279	Connective tissue growth factor	14.48	13.7536	1.73033	0.000655123
Q9UIQ6	Leucyl-cystinyl aminopeptidase	82.3	15.3171	1.729	0.00846606
P34932	Heat shock 70 kDa protein 4	926.77	66.3095	1.729	0.000107238
P10109	Adrenodoxin, mitochondrial	26.42	22.2826	1.724	0.00745214
O75607	Nucleoplasmin-3	18.63	17.9775	1.722	0.0174903
Q6NVY1	3-hydroxyisobutyryl-CoA hydrolase, mitochondrial	61.41	26.4249	1.721	0.00404642
Q9BUP3-3	Isoform 3 of Oxidoreductase HTATIP2	21.11	19.5652	1.71667	0.0138986
Q9NVN8	Guanine nucleotide-binding protein-like 3-like protein	83.7	35.9107	1.71233	0.00980384
Q562R1	Beta-actin-like protein 2	1910.54	30.8511	1.71133	0.0152755
Q8N3V7-2	Isoform 2 of Synaptopodin	328.08	36.1019	1.70967	0.00690412
Q07075	Glutamyl aminopeptidase	149.58	19.9582	1.707	0.0424973
Q13643	Four and a half LIM domains protein 3	20.79	21.0714	1.70533	0.00339064
P15328	Folate receptor alpha	55.75	22.5681	1.70167	0.0165882
O00116	Alkyldihydroxyacetonephosphate synthase, peroxisomal	250	44.5289	1.698	0.00620673
Q01469	Fatty acid-binding protein, epidermal	606.1	78.5185	1.69667	0.0191665
P17050	Alpha-N-acetylgalactosaminidase	24.08	12.4088	1.69567	0.00415776
P46976	Glycogenin-1	39.09	16.5714	1.695	0.00264222
Q9Y2I8-2	Isoform 2 of WD repeat-containing protein 37	20.47	14.7475	1.693	0.0137903
Q8NBN7	Retinol dehydrogenase 13	36.96	20.8459	1.69233	0.0401676
Q9H4B0	Probable tRNA N6-adenosine threonylcarbamoyltransferase, mitochondrial	6.29	5.07246	1.692	0.037147
Q6P587-3	Isoform 3 of Acylpyruvase FAHD1, mitochondrial	62.77	36.6935	1.69133	0.00290697
P17936-2	Isoform 2 of Insulin-like growth factor-binding protein 3	88.45	51.8519	1.69033	0.0035734
P19367-3	Isoform 3 of Hexokinase-1	386.29	48.2085	1.68967	0.00054082
Q96M27	Protein PRRC1	61.59	15.7303	1.68967	0.00924039
Q96GW9	Methionine--tRNA ligase, mitochondrial	38.74	19.0556	1.68933	0.00187214
P61604	10 kDa heat shock protein, mitochondrial	905.69	88.2353	1.68867	0.0120506
Q9H6S0	Probable ATP-dependent RNA helicase YTHDC2	67.46	15.9441	1.68733	0.0192135
P51784	Ubiquitin carboxyl-terminal hydrolase 11	48.11	13.4995	1.687	0.00224749
Q9H857-2	Isoform 2 of 5'-nucleotidase domain-containing protein 2	43.66	17.7738	1.68667	0.00742796
Q96S66	Chloride channel CLIC-like protein 1	53.21	22.5045	1.684	0.0072189
P23470	Receptor-type tyrosine-protein phosphatase gamma	67.62	9.75779	1.683	0.00390069
Q9Y2G5	GDP-fucose protein O-fucosyltransferase 2	13.74	6.99301	1.68167	0.00574233
P46821	Microtubule-associated protein 1B	532.04	35.778	1.67867	0.000697892
Q8NCH0	Carbohydrate sulfotransferase 14	22.06	20.4787	1.678	0.00261974
Q13641	Trophoblast glycoprotein	70.3	19.5238	1.67767	0.00264343
P52848	Bifunctional heparan sulfate N-deacetylase/N-sulfotransferase 1	18.34	6.34921	1.67567	0.000872363
Q04446	1,4-alpha-glucan-branching enzyme	206.73	28.0627	1.67267	0.0057668
Q92878-2	Isoform 2 of DNA repair protein RAD50	279.53	45.7511	1.672	0.00250833
Q96HQ2	CDKN2AIP N-terminal-like protein	23.2	32.7586	1.672	0.0102137
Q13325	Interferon-induced protein with tetratricopeptide repeats 5	28.93	12.6556	1.66933	0.0077615
P49773	Histidine triad nucleotide-binding protein 1	97.98	42.8571	1.66733	0.0264576
O15254	Peroxisomal acyl-coenzyme A oxidase 3	46.1	13.7143	1.667	0.022624
Q13153	Serine/threonine-protein kinase PAK 1	145.9	41.2844	1.66633	0.00211067
P02511	Alpha-crystallin B chain	7.97	16	1.65867	0.00104661
P31939	Bifunctional purine biosynthesis protein PURH	669.07	65.5405	1.65733	0.00515354
O14786	Neuropilin-1	83.48	19.1766	1.65433	0.0240731
Q9UII2	ATPase inhibitor, mitochondrial	83.59	43.3962	1.65	0.0252342
Q9Y624	Junctional adhesion molecule A	77.65	48.1605	1.64867	0.0194225
Q7Z6I8	UPF0461 protein C5orf24	21.12	30.3191	1.64767	0.00432749
Q9P1Z2	Calcium-binding and coiled-coil domain-containing protein 1	19.71	10.5644	1.64767	0.00150827
P56199	Integrin alpha-1	27.96	8.82103	1.64633	0.00167569
P53634	Dipeptidyl peptidase 1	137.49	22.6782	1.634	0.00530468
Q14980	Nuclear mitotic apparatus protein 1	1222.21	64.4917	1.62967	0.0187119
P11177	Pyruvate dehydrogenase E1 component subunit beta, mitochondrial	291.79	34.8189	1.629	0.0125037
Q9BPW9-4	Isoform 4 of Dehydrogenase/reductase SDR family member 9	24.42	12.1372	1.62067	0.0213478
P09497-2	Isoform Non-brain of Clathrin light chain B	86.5	41.2322	1.61667	0.00433714
Q6UX04	Peptidyl-prolyl cis-trans isomerase CWC27 homolog	65	24.3644	1.61667	0.00959709
Q6ZW31	Rho GTPase-activating protein SYDE1	28.82	9.93197	1.61567	0.00237673
Q6DKK2	Tetratricopeptide repeat protein 19, mitochondrial	18.88	5	1.61467	0.00534339
Q8N183	Mimitin, mitochondrial	21.43	27.2189	1.614	0.00484263
Q99729-3	Isoform 3 of Heterogeneous nuclear ribonucleoprotein A/B	358.05	50.8772	1.614	0.0138477
Q5T9A4	ATPase family AAA domain-containing protein 3B	213.6	35.9568	1.61033	0.0404106
Q68D91	Metallo-beta-lactamase domain-containing protein 2	26.74	25.448	1.609	0.0031033
Q69YH5	Cell division cycle-associated protein 2	27.77	10.6549	1.60767	0.00786129
Q9Y3B8	Oligoribonuclease, mitochondrial	49.52	32.9114	1.60333	0.00424949
P35611-3	Isoform 3 of Alpha-adducin	163.03	27.3438	1.603	0.0013321
O60518	Ran-binding protein 6	68.6	11.9457	1.60033	0.00775416
P25705	ATP synthase subunit alpha, mitochondrial	1146.96	52.8029	1.60033	0.00312745
G5EA03	LIM and calponin homology domains-containing protein 1	8.84	3.06748	1.59733	0.00338452
P21281	V-type proton ATPase subunit B, brain isoform	177.54	41.4873	1.59733	0.0102441
Q16222	UDP-N-acetylhexosamine pyrophosphorylase	117.17	30.6513	1.597	0.0268441
Q9UHD9	Ubiquilin-2	206.35	20.3526	1.59567	0.00974097
P10515	Dihydrolipoyllysine-residue acetyltransferase component of pyruvate dehydrogenase complex, mitochondrial	83.96	19.7836	1.593	0.0103926
P10646	Tissue factor pathway inhibitor	17.2	19.7368	1.59267	0.00627427
P24534	Elongation factor 1-beta	172.67	42.6667	1.591	0.0125085
Q5T2R2	Decaprenyl-diphosphate synthase subunit 1	7.57	4.09639	1.591	0.0040305
Q96BH1	E3 ubiquitin-protein ligase RNF25	29.89	17.6471	1.591	8.58896e-06
P11166	Solute carrier family 2, facilitated glucose transporter member 1	184.75	13.8211	1.59033	0.00202195
Q99714	3-hydroxyacyl-CoA dehydrogenase type-2	320.32	64.3678	1.59033	0.00474594
Q9NSU2	Three-prime repair exonuclease 1	16.73	11.6531	1.58967	0.000726194
Q7Z3K6-2	Isoform 2 of Mesoderm induction early response protein 3	6.03	3.6036	1.58933	0.0192342
Q8ND90	Paraneoplastic antigen Ma1	23.99	15.2975	1.587	0.00608596
Q5U5X0	Complex III assembly factor LYRM7	10.49	25.9615	1.58367	0.00707233
Q4V328	GRIP1-associated protein 1	138.43	38.1688	1.58367	0.00414467
Q12923-4	Isoform 4 of Tyrosine-protein phosphatase non-receptor type 13	309.02	26.9076	1.58167	5.64808e-05
Q08495	Dematin	32.04	26.4198	1.58033	0.00194641
Q96GX2	Putative ataxin-7-like protein 3B	22.43	24.7423	1.57633	0.0402373
Q96EL3	39S ribosomal protein L53, mitochondrial	47.44	42.8571	1.576	0.00219105
Q14980-2	Isoform 2 of Nuclear mitotic apparatus protein 1	1221.99	64.5407	1.57533	0.0112027
O94819	Kelch repeat and BTB domain-containing protein 11	49.03	23.5955	1.573	0.00839968
Q6PKG0	La-related protein 1	190.41	35.3102	1.57267	0.00485377
O43462	Membrane-bound transcription factor site-2 protease	8.16	1.92678	1.57233	0.00388721
Q15771	Ras-related protein Rab-30	40.28	20.6897	1.57233	0.0133108
Q9BQG2	Peroxisomal NADH pyrophosphatase NUDT12	32.51	15.8009	1.57167	0.00232997
Q9UEW8	STE20/SPS1-related proline-alanine-rich protein kinase	34	12.2936	1.57133	0.00924491
Q8N5G2	Macoilin	25.61	10.8434	1.57033	0.00157678
Q9Y276	Mitochondrial chaperone BCS1	14.4	7.1599	1.56967	0.0163163
Q01831	DNA repair protein complementing XP-C cells	6.15	3.51064	1.56933	0.00872862
Q9NP92	39S ribosomal protein S30, mitochondrial	63.78	25.2847	1.56667	0.00326457
Q99536	Synaptic vesicle membrane protein VAT-1 homolog	143.41	32.0611	1.563	0.00522841
Q16698	2,4-dienoyl-CoA reductase, mitochondrial	196.97	54.6269	1.56233	0.0117602
Q6UVY6	DBH-like monooxygenase protein 1	61	16.1501	1.562	0.0415611
O14929	Histone acetyltransferase type B catalytic subunit	152.94	30.0716	1.56167	0.0045277
Q13405	39S ribosomal protein L49, mitochondrial	34.5	28.9157	1.55667	0.0191471
P30483	HLA class I histocompatibility antigen, B-45 alpha chain	103.5	25.9669	1.55633	0.0165677
P48047	ATP synthase subunit O, mitochondrial	259.48	58.6854	1.55633	0.00318373
Q86WA6	Valacyclovir hydrolase	18.94	18.9003	1.556	0.0053089
H0YG16	Kinesin light chain 1 (Fragment)	122.5	46.2687	1.55533	0.030978
P51659	Peroxisomal multifunctional enzyme type 2	482.01	46.7391	1.554	0.00219639
Q92508	Piezo-type mechanosensitive ion channel component 1	39.74	4.91868	1.55333	0.00326885
Q9UHB7	AF4/FMR2 family member 4	49.93	12.8977	1.55267	0.00836292
P14174	Macrophage migration inhibitory factor	60.3	42.6087	1.54867	0.0387111
Q8NBK3	Sulfatase-modifying factor 1	33.62	10.6952	1.54733	0.0303745
Q7Z6M4	Transcription termination factor 4, mitochondrial	23.31	13.9108	1.54667	0.0053128
Q9H9J2	39S ribosomal protein L44, mitochondrial	60.93	27.7108	1.54633	0.00383551
P04899	Guanine nucleotide-binding protein G(i) subunit alpha-2	323.82	62.2535	1.546	0.0044615
P23368	NAD-dependent malic enzyme, mitochondrial	145.8	38.1849	1.54233	0.00121081
Q9UPR3	Protein SMG5	12.55	3.05118	1.54167	0.00480304
Q9HCS5	Band 4.1-like protein 4A	26.65	14.5773	1.54	0.00788361
Q9P2H3-3	Isoform IFT80-L of Intraflagellar transport protein 80 homolog	25.2	7.68519	1.53833	0.00566835
Q9ULH1	Arf-GAP with SH3 domain, ANK repeat and PH domain-containing protein 1	67.71	16.5633	1.53833	0.00371772
Q9P2M7	Cingulin	31.66	9.94152	1.53767	0.0222082
P07711	Cathepsin L1	47.18	17.7177	1.537	0.00944031
P22314	Ubiquitin-like modifier-activating enzyme 1	673.29	39.3195	1.536	0.00986385
O43572	A-kinase anchor protein 10, mitochondrial	22.39	11.0272	1.535	0.02941
O60934	Nibrin	124.19	31.4324	1.53133	0.0136301
P30049	ATP synthase subunit delta, mitochondrial	151.02	17.2619	1.53133	0.00185602
Q9HB40	Retinoid-inducible serine carboxypeptidase	26.33	7.74336	1.52967	0.00498872
J3KPM9	Signal transducer and activator of transcription	826.57	50.2801	1.529	0.0176101
Q9UQ90	Paraplegin	61.03	17.9874	1.527	0.00628221
O43516	WAS/WASL-interacting protein family member 1	26.06	15.7058	1.52467	0.00178052
Q9NR12	PDZ and LIM domain protein 7	225.21	52.954	1.524	0.00564188
Q9BY49	Peroxisomal trans-2-enoyl-CoA reductase	16.58	18.4818	1.523	0.00026434
Q9HAV7	GrpE protein homolog 1, mitochondrial	113.05	58.5253	1.52233	0.00753924
Q96PE2	Rho guanine nucleotide exchange factor 17	91.76	11.5366	1.522	0.0155954
Q7LFL8	CXXC-type zinc finger protein 5	23.03	12.1118	1.51967	0.0171187
O00506	Serine/threonine-protein kinase 25	46.92	13.3803	1.51933	0.00708525
Q9P2J5	Leucine--tRNA ligase, cytoplasmic	340.96	34.2687	1.519	0.00813035
Q08380	Galectin-3-binding protein	148.39	28.0342	1.51733	0.0124505
Q5BIX2	Chromosome 18 open reading frame 25, isoform CRA_a	18.39	10.6436	1.517	0.0174079
Q5T440	Putative transferase CAF17, mitochondrial	15.68	17.4157	1.517	0.0253913
Q6WCQ1	Myosin phosphatase Rho-interacting protein	217.11	36.5854	1.517	0.00669757
Q99442	Translocation protein SEC62	40.83	15.7895	1.51533	0.0125455
Q495G5	MMAA protein	53.66	31.3679	1.515	0.00165985
P16591	Tyrosine-protein kinase Fer	26.45	9.12409	1.51333	0.00431497
Q5T0N5-4	Isoform 4 of Formin-binding protein 1-like	128.77	38.1125	1.51133	0.00246962
Q9BRR6	ADP-dependent glucokinase	30.93	9.85915	1.51033	0.0258041
P06576	ATP synthase subunit beta, mitochondrial	1289.13	52.552	1.51033	0.0149822
P04626	Receptor tyrosine-protein kinase erbB-2	74.52	13.5458	1.51	0.00831622
P12110	Collagen alpha-2(VI) chain	35.12	7.45829	1.50933	0.0220607
P22681	E3 ubiquitin-protein ligase CBL	43.92	16.9978	1.50933	0.0142173
Q96CX6	Leucine-rich repeat-containing protein 58	8.31	7.27763	1.509	0.000740258
Q9Y3B7	39S ribosomal protein L11, mitochondrial	168.95	71.875	1.50867	0.005611
O75923-13	Isoform 13 of Dysferlin	15.07	4.34167	1.50833	0.0493182
Q86UU1-2	Isoform 2 of Pleckstrin homology-like domain family B member 1	373.08	47.8393	1.50767	0.00289786
Q9H0N5	Pterin-4-alpha-carbinolamine dehydratase 2	13.44	19.2308	1.50767	0.0225237
P30048	Thioredoxin-dependent peroxide reductase, mitochondrial	147.25	40.2344	1.50733	0.0279591
Q8IWZ6	Bardet-Biedl syndrome 7 protein	14.33	9.23077	1.50733	0.000939325
Q9NX40	OCIA domain-containing protein 1	83.13	44.4898	1.506	0.00221626
Q99717	Mothers against decapentaplegic homolog 5	38.16	18.2796	1.50567	0.00162598
O75947	ATP synthase subunit d, mitochondrial	99.35	68.323	1.505	0.00712375
Q13509	Tubulin beta-3 chain	2212.34	52.6667	1.50433	0.0255388
P35241	Radixin	732.49	59.5197	1.50267	0.00123295
Q9NSE4	Isoleucine--tRNA ligase, mitochondrial	235.27	27.5692	1.50167	0.0032494
Q04727	Transducin-like enhancer protein 4	63.85	16.5589	1.50133	0.0202713
Q9H6Y2	WD repeat-containing protein 55	30.2	27.6762	1.501	0.0246412
Q9NX20	39S ribosomal protein L16, mitochondrial	31.37	25.8964	1.499	0.00269986
Q15526	Surfeit locus protein 1	38.01	27.6667	1.49667	0.00702804
Q96DV4	39S ribosomal protein L38, mitochondrial	114.77	36.8421	1.49567	0.00237172
Q9BRX2	Protein pelota homolog	104.04	36.6234	1.49567	0.018324
O75367	Core histone macro-H2A.1	146.66	34.4086	1.495	0.0055622
Q9UBU9	Nuclear RNA export factor 1	111.93	33.2795	1.495	0.00937703
J3KQY1	39S ribosomal protein L22, mitochondrial	41.09	25.431	1.49433	0.0204959
Q5T4B2	Probable inactive glycosyltransferase 25 family member 3	12.51	4.20168	1.494	0.0362402
Q9NYI0	PH and SEC7 domain-containing protein 3	14.95	5.53435	1.493	0.0122792
Q9H000	Probable E3 ubiquitin-protein ligase makorin-2	61.45	32.6923	1.49267	0.0170373
Q9Y2C4	Nuclease EXOG, mitochondrial	20.99	18.4783	1.49067	0.0123932
Q9H4A6	Golgi phosphoprotein 3	105.47	47.9866	1.48933	0.00833943
Q7L8L6	FAST kinase domain-containing protein 5, mitochondrial	62.81	16.3613	1.489	0.008168
Q9UPQ3	Arf-GAP with GTPase, ANK repeat and PH domain-containing protein 1	42.31	14.8191	1.489	0.000789459
Q9BZF3-4	Isoform 4 of Oxysterol-binding protein-related protein 6	33.63	13.289	1.48767	0.005221
P54098	DNA polymerase subunit gamma-1	47.53	13.3979	1.48467	0.0165384
Q9H7D0	Dedicator of cytokinesis protein 5	52.39	8.18182	1.483	0.0116677
P23786	Carnitine O-palmitoyltransferase 2, mitochondrial	94.22	34.3465	1.48267	0.00637341
P43304	Glycerol-3-phosphate dehydrogenase, mitochondrial	350.4	41.2655	1.48033	0.00673941
P50148	Guanine nucleotide-binding protein G(q) subunit alpha	67.04	25.9053	1.48033	0.00687246
P43250-2	Isoform GRK6B of G protein-coupled receptor kinase 6	21.78	19.0153	1.48	0.00581264
Q9H0L4	Cleavage stimulation factor subunit 2 tau variant	131.09	31.1688	1.479	0.00932144
Q13188-2	Isoform 2 of Serine/threonine-protein kinase 3	137.18	30.8285	1.47767	0.00196111
Q15048	Leucine-rich repeat-containing protein 14	13.46	7.70791	1.47567	0.0160205
Q13084	39S ribosomal protein L28, mitochondrial	80.65	21.875	1.47467	0.0028642
Q99999	Galactosylceramide sulfotransferase	32.18	18.2033	1.47467	0.0149515
P09110	3-ketoacyl-CoA thiolase, peroxisomal	141.85	43.6321	1.474	0.0198617
Q04941	Proteolipid protein 2	20.97	18.4211	1.47267	0.03379
Q9Y653	Adhesion G-protein coupled receptor G1	40.66	11.3997	1.46967	0.00504696
Q8IY63	Angiomotin-like protein 1	13.6	4.0795	1.46867	0.00525812
Q9Y2Z4	Tyrosine--tRNA ligase, mitochondrial	59.44	24.9476	1.46867	0.0184756
Q92599	Septin-8	192.72	26.9151	1.46833	0.0164746
Q96A19	Coiled-coil domain-containing protein 102A	40.07	21.6364	1.46833	0.0105072
Q9H8K7	Uncharacterized protein C10orf88	15.05	12.1348	1.46833	0.00518177
Q9HA92	Radical S-adenosyl methionine domain-containing protein 1, mitochondrial	26.87	16.9683	1.46633	0.0384457
Q96A35	39S ribosomal protein L24, mitochondrial	81.94	47.2222	1.465	0.0114293
Q9NYL2	Mitogen-activated protein kinase kinase kinase 20	36.76	14	1.465	0.0174943
Q8IVL5	Prolyl 3-hydroxylase 2	132.92	34.4633	1.465	0.00629607
Q8WWC4	m-AAA protease-interacting protein 1, mitochondrial	26.67	14.433	1.46467	0.0214066
Q9H2W6	39S ribosomal protein L46, mitochondrial	32.78	18.638	1.46433	0.00949834
Q96KM6	Zinc finger protein 512B	10.34	4.03587	1.464	0.0419124
O75844	CAAX prenyl protease 1 homolog	101.19	16.6316	1.464	0.0144154
Q99627	COP9 signalosome complex subunit 8	88.93	27.2727	1.46333	0.00389207
Q96Q45-3	Isoform 3 of Transmembrane protein 237	48.44	22.2222	1.46267	0.00725822
Q9H0U6	39S ribosomal protein L18, mitochondrial	27.67	26.1111	1.462	0.00305157
G3V3D1	Epididymal secretory protein E1 (Fragment)	114.01	35.2941	1.46167	0.0456957
P04156	Major prion protein	23.34	11.4625	1.46067	0.0276489
Q9Y394	Dehydrogenase/reductase SDR family member 7	74.1	24.1888	1.46067	0.0144193
Q9NVH0	Exonuclease 3'-5' domain-containing protein 2	38.92	20.4509	1.45933	0.0271549
P29992	Guanine nucleotide-binding protein subunit alpha-11	77.23	23.9554	1.45733	0.00605542
E7EX59	Propionyl-CoA carboxylase beta chain, mitochondrial	62.95	24.386	1.45633	0.00908571
Q9Y6D0	Selenoprotein K	11.08	23.4043	1.455	0.0181683
O95210	Starch-binding domain-containing protein 1	52.19	26.5363	1.45367	0.0201447
P06280	Alpha-galactosidase A	41.05	13.0536	1.45367	0.0156959
Q8WVJ2	NudC domain-containing protein 2	46.56	38.2166	1.45367	0.0310344
Q9H6S1	5-azacytidine-induced protein 2	17.48	14.0306	1.45333	0.0230188
Q9Y375	Complex I intermediate-associated protein 30, mitochondrial	13.18	10.7034	1.45267	0.01072
Q9Y484-3	Isoform 3 of WD repeat domain phosphoinositide-interacting protein 4	15.6	13.5734	1.45233	0.00104319
Q9Y371	Endophilin-B1	66.74	25.2055	1.452	0.00275083
A2A274	Aconitate hydratase, mitochondrial	318.01	34.0373	1.45	0.00255969
Q96L58	Beta-1,3-galactosyltransferase 6	25.65	17.3252	1.45	0.0249334
P07996	Thrombospondin-1	375.8	38.8889	1.44967	0.0168106
Q13427	Peptidyl-prolyl cis-trans isomerase G	121.1	20.6897	1.44933	0.0155364
Q5T4U5	Acyl-Coenzyme A dehydrogenase, C-4 to C-12 straight chain, isoform CRA_a	145.68	33.7004	1.449	0.0196203
O14867	Transcription regulator protein BACH1	12.42	6.79348	1.449	0.00356711
Q9BYD1	39S ribosomal protein L13, mitochondrial	55.48	32.0225	1.44867	0.0108208
O60925	Prefoldin subunit 1	73.78	54.0984	1.44867	0.0366931
J3KNA0	Mitochondrial inner membrane protein OXA1L	26.91	11.3131	1.447	0.00447574
Q01459	Di-N-acetylchitobiase	19.16	12.7273	1.447	0.0136343
Q53EZ4	Centrosomal protein of 55 kDa	69.65	34.6983	1.447	0.00384144
Q99575	Ribonucleases P/MRP protein subunit POP1	245.16	36.1328	1.447	0.0098925
Q15118	[Pyruvate dehydrogenase (acetyl-transferring)] kinase isozyme 1, mitochondrial	28.43	16.2844	1.44667	0.00388072
O60504	Vinexin	41.07	12.5186	1.44633	0.0371059
P15336	Cyclic AMP-dependent transcription factor ATF-2	27.78	12.6733	1.446	0.000738187
P63151-2	Isoform 2 of Serine/threonine-protein phosphatase 2A 55 kDa regulatory subunit B alpha isoform	63.74	25.1641	1.446	0.00110583
Q96D09	G-protein coupled receptor-associated sorting protein 2	10	3.10263	1.446	0.0358163
Q14669-3	Isoform 3 of E3 ubiquitin-protein ligase TRIP12	214.05	22.1078	1.44467	0.00652597
Q8WUX9	Charged multivesicular body protein 7	20	9.27152	1.44433	0.0181935
P55809	Succinyl-CoA:3-ketoacid coenzyme A transferase 1, mitochondrial	250.17	40.1923	1.44367	0.0142663
O14647	Chromodomain-helicase-DNA-binding protein 2	67.1	9.62801	1.443	0.00772115
Q7Z2W9	39S ribosomal protein L21, mitochondrial	36	33.1707	1.44167	0.00546124
P16278	Beta-galactosidase	109.21	18.3161	1.44133	0.00747506
Q14533	Keratin, type II cuticular Hb1	78.13	9.30693	1.441	0.0100896
P55268	Laminin subunit beta-2	203.12	25.139	1.44067	0.0231993
P18859-2	Isoform 2 of ATP synthase-coupling factor 6, mitochondrial	121.6	57.7586	1.44033	0.0111741
P16104	Histone H2AX	334.19	33.5664	1.43967	0.0221328
S4R369	39S ribosomal protein L37, mitochondrial	64.5	24.8447	1.43867	0.0218708
P51991	Heterogeneous nuclear ribonucleoprotein A3	349	42.0635	1.43833	0.00211216
Q9UDY4	DnaJ homolog subfamily B member 4	42.19	23.7389	1.43833	0.0127569
P09382	Galectin-1	1208.83	61.4815	1.438	0.0014373
Q96EM0	Trans-3-hydroxy-L-proline dehydratase	63.81	33.6158	1.438	0.0247045
Q9Y5L4	Mitochondrial import inner membrane translocase subunit Tim13	68.18	61.0526	1.438	0.023291
Q9BYD3	39S ribosomal protein L4, mitochondrial	52.14	19.6141	1.43633	0.0214486
Q9NQ50	39S ribosomal protein L40, mitochondrial	45.4	36.8932	1.43633	0.0176268
Q8N8R5	UPF0565 protein C2orf69	7.85	8.05195	1.43633	0.000654747
O75348	V-type proton ATPase subunit G 1	49.97	47.4576	1.436	0.0474126
Q9UIW2	Plexin-A1	76.68	12.2363	1.43567	0.0168276
O14681	Etoposide-induced protein 2.4 homolog	10.75	8.82353	1.434	0.0137943
Q9UL54-2	Isoform 2 of Serine/threonine-protein kinase TAO2	41.19	10.7722	1.43233	0.0163711
Q562F6	Shugoshin 2	17.46	5.6917	1.43067	0.0271619
Q7LG56-6	Isoform 6 of Ribonucleoside-diphosphate reductase subunit M2 B	14.83	8.98345	1.43067	2.9353e-05
O00330	Pyruvate dehydrogenase protein X component, mitochondrial	83.4	30.3393	1.43033	0.0106182
O95801	Tetratricopeptide repeat protein 4	68.14	34.1085	1.42933	0.00599351
Q96C03-3	Isoform 3 of Mitochondrial dynamics protein MID49	8.08	6.02151	1.42867	0.0369059
Q16585	Beta-sarcoglycan	11.28	13.522	1.42867	0.00471432
Q9HBM0	Vezatin	15.53	7.31707	1.42867	0.0112962
O43665-3	Isoform 3 of Regulator of G-protein signaling 10	23.71	23.2044	1.42833	0.0165808
Q9H3H3-3	Isoform 3 of UPF0696 protein C11orf68	45.26	23.8908	1.42833	0.000799053
P22695	Cytochrome b-c1 complex subunit 2, mitochondrial	238.34	46.5784	1.42733	0.015711
Q9UP95	Solute carrier family 12 member 4	29.19	7.8341	1.42733	0.0111009
Q9BQB6	Vitamin K epoxide reductase complex subunit 1	34.33	16.5644	1.42667	0.023618
Q01085-2	Isoform 2 of Nucleolysin TIAR	129.09	33.6735	1.42633	0.00373182
F5GYY5	Arylsulfatase E	24.34	7.49186	1.426	0.0293601
Q9P0M9	39S ribosomal protein L27, mitochondrial	35.88	21.6216	1.426	0.0171086
Q96AY3	Peptidyl-prolyl cis-trans isomerase FKBP10	418.2	39.0034	1.42567	0.00695851
O95197	Reticulon-3	46.18	12.4031	1.42533	0.0173346
Q4G0N4	NAD kinase 2, mitochondrial	112.45	37.3303	1.42533	0.00714608
O75330-3	Isoform 3 of Hyaluronan mediated motility receptor	47.05	20.9655	1.425	0.00767452
P34741	Syndecan-2	21.25	15.9204	1.425	0.0295328
Q9NW68	BSD domain-containing protein 1	16.75	10.4651	1.42467	0.00743952
C9JIZ6	Prosaposin	243.03	33.3966	1.42367	0.0233055
O95235	Kinesin-like protein KIF20A	117.73	35.3933	1.42267	0.0382092
Q2M3G4	Protein Shroom1	10.89	5.51643	1.42267	0.0472212
Q96LJ7	Dehydrogenase/reductase SDR family member 1	25.51	26.1981	1.422	0.000241372
Q9NPA8	Transcription and mRNA export factor ENY2	26.61	50.495	1.421	0.0381047
P12814-3	Isoform 3 of Alpha-actinin-1	1247.52	58.6433	1.42033	0.0259905
Q86X95	Corepressor interacting with RBPJ 1	7.18	5.11111	1.42	0.0375694
Q8TEW0-11	Isoform 11 of Partitioning defective 3 homolog	251.04	42.9851	1.42	0.0162738
Q9HA77	Probable cysteine--tRNA ligase, mitochondrial	52.05	17.9078	1.42	0.00311651
Q9H9Q2	COP9 signalosome complex subunit 7b	61.18	25.3788	1.41967	0.0108756
Q9NP58	ATP-binding cassette sub-family B member 6, mitochondrial	26.42	10.5701	1.41967	0.0312286
O75376	Nuclear receptor corepressor 1	198.49	19.4262	1.41933	0.0226773
O75964	ATP synthase subunit g, mitochondrial	69.23	51.4563	1.419	0.00221596
Q6PGP7	Tetratricopeptide repeat protein 37	81.07	13.6189	1.419	0.00452778
Q15120-2	Isoform 2 of [Pyruvate dehydrogenase (acetyl-transferring)] kinase isozyme 3, mitochondrial	27.77	15.9036	1.41867	0.00786361
A8K878	Mesencephalic astrocyte-derived neurotrophic factor	136.52	46.4865	1.41833	0.00868971
Q9Y2I1	Nischarin	16.98	3.45745	1.41833	0.0132706
O75146	Huntingtin-interacting protein 1-related protein	229.3	39.7004	1.41767	0.00544373
Q93008	Probable ubiquitin carboxyl-terminal hydrolase FAF-X	268.99	20.1946	1.41767	0.000247041
Q9H0U4	Ras-related protein Rab-1B	272.12	71.1443	1.41767	0.00548508
P36543	V-type proton ATPase subunit E 1	141.66	39.3805	1.41733	0.010877
O75394	39S ribosomal protein L33, mitochondrial	11.6	30.7692	1.41633	0.00747182
Q8NCN5	Pyruvate dehydrogenase phosphatase regulatory subunit, mitochondrial	57.86	15.3584	1.41567	0.00587511
Q15334	Lethal(2) giant larvae protein homolog 1	115.6	24.812	1.415	0.0222945
P19021-5	Isoform 5 of Peptidyl-glycine alpha-amidating monooxygenase	19.67	6.77618	1.41433	0.00690304
Q86WJ1	Chromodomain-helicase-DNA-binding protein 1-like	56.32	16.7224	1.41367	0.00178021
P61019	Ras-related protein Rab-2A	268.66	67.4528	1.413	0.017751
Q5TH69	Brefeldin A-inhibited guanine nucleotide-exchange protein 3	14.18	4.45567	1.41267	0.0122446
Q69YQ0	Cytospin-A	162.73	36.6159	1.412	0.0344392
Q96CB9	5-methylcytosine rRNA methyltransferase NSUN4	33.64	21.875	1.41167	0.00271181
H0Y5B0	Band 4.1-like protein 2 (Fragment)	236.57	56.3158	1.41133	0.021112
P35568	Insulin receptor substrate 1	59.06	13.2045	1.411	0.00745193
Q70UQ0-4	Isoform 4 of Inhibitor of nuclear factor kappa-B kinase-interacting protein	170.6	53.3156	1.411	0.0108458
O43252	Bifunctional 3'-phosphoadenosine 5'-phosphosulfate synthase 1	174.77	33.4936	1.41067	0.00281514
Q8N3Z3	GTP-binding protein 8	14.98	21.1268	1.41	0.0445322
P54136	Arginine--tRNA ligase, cytoplasmic	489.35	49.5455	1.40933	0.00163196
Q14677	Clathrin interactor 1	115.83	26.24	1.40867	0.0102321
Q8IV48	3'-5' exoribonuclease 1	18.18	16.3324	1.40833	0.00952675
O75521	Enoyl-CoA delta isomerase 2, mitochondrial	186.58	34.5178	1.407	0.0163562
O43505	Beta-1,4-glucuronyltransferase 1	16.09	7.95181	1.40667	0.0117955
Q13424	Alpha-1-syntrophin	14.23	9.70297	1.40667	0.00197412
Q13905-3	Isoform 3 of Rap guanine nucleotide exchange factor 1	23.59	6.21005	1.40567	0.0393203
Q93073	Selenocysteine insertion sequence-binding protein 2-like	34.78	9.35513	1.40533	0.00299798
O15072	A disintegrin and metalloproteinase with thrombospondin motifs 3	14.31	3.48548	1.40467	0.032634
Q13164	Mitogen-activated protein kinase 7	21.4	8.70098	1.40467	0.015327
Q8N0V3	Putative ribosome-binding factor A, mitochondrial	10.54	8.45481	1.40433	0.0169749
Q9BUR5	MICOS complex subunit MIC26	24.19	15.1515	1.40433	0.0111202
Q9BYD2	39S ribosomal protein L9, mitochondrial	42.44	34.8315	1.40367	0.0115201
Q9P0J1-2	Isoform 2 of [Pyruvate dehydrogenase [acetyl-transferring]]-phosphatase 1, mitochondrial	62.74	23.4875	1.40367	0.0111643
Q9UJ14	Gamma-glutamyltransferase 7	7.93	5.13595	1.40267	0.0311009
P07203	Glutathione peroxidase 1	77.49	46.798	1.40167	0.017787
Q9BPZ3	Polyadenylate-binding protein-interacting protein 2	18.64	11.811	1.40167	0.0493205
P24752	Acetyl-CoA acetyltransferase, mitochondrial	492.62	59.0164	1.401	0.0173507
Q12791-2	Isoform 2 of Calcium-activated potassium channel subunit alpha-1	57.11	11.813	1.39967	0.0175454
P42684	Abelson tyrosine-protein kinase 2	40.06	13.8748	1.399	0.0101531
Q9Y244	Proteasome maturation protein	22.27	22.695	1.399	0.00687152
Q6P179	Endoplasmic reticulum aminopeptidase 2	47.26	8.33333	1.39867	0.0196273
Q9UGM6	Tryptophan--tRNA ligase, mitochondrial	49.85	23.6111	1.39733	0.0116596
A6NMQ1	DNA polymerase	90.28	14.3733	1.396	0.00382954
P50749	Ras association domain-containing protein 2	49.76	34.3558	1.396	0.00102086
Q01484	Ankyrin-2	50.85	3.76548	1.396	0.0174474
Q02447	Transcription factor Sp3	44.1	7.68246	1.39533	0.0444249
Q9BWW4	Single-stranded DNA-binding protein 3	12.55	8.50515	1.39533	0.0369651
Q14CS0	UBX domain-containing protein 2B	12.97	13.8973	1.395	0.0344088
Q86X02	Cerebellar degeneration-related protein 2-like	40.68	22.5806	1.395	0.00356362
P62873	Guanine nucleotide-binding protein G(I)/G(S)/G(T) subunit beta-1	343.76	49.1176	1.395	0.0282337
E9PNP3	Mth938 domain-containing protein	27.81	43.9716	1.39467	0.0415874
P35914	Hydroxymethylglutaryl-CoA lyase, mitochondrial	61.24	30.4615	1.394	0.0421098
P49069	Calcium signal-modulating cyclophilin ligand	18.8	14.527	1.39367	0.0362215
A6NDU8	UPF0600 protein C5orf51	6.76	4.7619	1.39333	0.00731411
Q9P2K6	Kelch-like protein 42	5.93	4.35644	1.39233	0.0148316
P19338	Nucleolin	1001.68	47.4648	1.392	0.0209561
P56385	ATP synthase subunit e, mitochondrial	108.99	52.1739	1.39167	0.0193705
P46934-4	Isoform 4 of E3 ubiquitin-protein ligase NEDD4	53.8	18.4444	1.39133	0.015571
Q02742	Beta-1,3-galactosyl-O-glycosyl-glycoprotein beta-1,6-N-acetylglucosaminyltransferase	17.56	11.215	1.39133	0.0157163
Q96CM8-2	Isoform 2 of Acyl-CoA synthetase family member 2, mitochondrial	95.62	25.9375	1.39067	0.00859221
Q5VWZ2	Lysophospholipase-like protein 1	16.74	16.0338	1.39067	0.000319449
Q9NUQ6-3	Isoform 3 of SPATS2-like protein	142.08	36.9048	1.39067	0.0104259
Q99614	Tetratricopeptide repeat protein 1	99.65	43.4932	1.39033	0.0016419
Q05823	2-5A-dependent ribonuclease	5.3	2.2942	1.39	0.00394974
Q16540	39S ribosomal protein L23, mitochondrial	25.17	20.915	1.38967	0.00516114
Q9BSH5	Haloacid dehalogenase-like hydrolase domain-containing protein 3	5.38	6.3745	1.38967	0.0137823
Q9UIV1	CCR4-NOT transcription complex subunit 7	11.88	9.82456	1.389	0.0152551
Q96NL6	Sodium channel and clathrin linker 1	59.73	23.2558	1.38867	0.00133086
Q9H0B6	Kinesin light chain 2	202.22	48.0707	1.38867	3.16265e-05
Q9H8Y5	Ankyrin repeat and zinc finger domain-containing protein 1	116.84	30.1653	1.38867	0.0107348
Q96CN7	Isochorismatase domain-containing protein 1	42.18	20.4698	1.38733	0.00901785
O95248-4	Isoform 4 of Myotubularin-related protein 5	99.01	17.8553	1.38667	0.0369799
Q9NQH7	Probable Xaa-Pro aminopeptidase 3	77.33	24.2604	1.38633	0.00549601
Q9NP72	Ras-related protein Rab-18	112.17	50.9709	1.38633	0.0087487
Q9UPU7	TBC1 domain family member 2B	11.68	4.88058	1.38633	0.0019825
Q9Y6M4-4	Isoform 4 of Casein kinase I isoform gamma-3	17.69	12.9717	1.38633	0.0156689
Q8IWZ3-6	Isoform 6 of Ankyrin repeat and KH domain-containing protein 1	195.29	16.8131	1.386	0.0269533
Q7Z434	Mitochondrial antiviral-signaling protein	47.88	26.6667	1.38533	0.0488138
P60891	Ribose-phosphate pyrophosphokinase 1	447.26	51.8868	1.385	0.0139533
Q9BV79	Enoyl-[acyl-carrier-protein] reductase, mitochondrial	18.47	8.57909	1.385	0.0415519
Q15653	NF-kappa-B inhibitor beta	10	6.46067	1.385	0.0148382
Q9C0I1	Myotubularin-related protein 12	46.84	14.7256	1.38267	0.0081073
Q9UGL1-2	Isoform 2 of Lysine-specific demethylase 5B	28.64	5.12658	1.38267	0.0422773
O14787-2	Isoform 2 of Transportin-2	77.94	14.5434	1.38233	0.00378726
Q92574	Hamartin	50.03	15.9794	1.38167	0.0476441
Q9UGP8	Translocation protein SEC63 homolog	84.6	20.6579	1.38167	0.0241938
Q9BPW8	Protein NipSnap homolog 1	80.88	32.7465	1.38133	0.0104125
Q07866-10	Isoform D of Kinesin light chain 1	280.6	45.4693	1.381	0.00814092
Q9UMS0	NFU1 iron-sulfur cluster scaffold homolog, mitochondrial	39.16	25.1969	1.38	0.0124394
Q0VDG4	Secernin-3	19.2	10.3774	1.379	0.00976182
Q7Z3C6	Autophagy-related protein 9A	48.16	20.9774	1.37833	0.0105937
Q6ZRP7	Sulfhydryl oxidase 2	40.36	16.9054	1.378	0.00580234
Q13490	Baculoviral IAP repeat-containing protein 2	34.55	14.7249	1.37767	0.00252451
Q49AR2	UPF0489 protein C5orf22	52.9	27.3756	1.37667	0.0066647
P07948	Tyrosine-protein kinase Lyn	108.87	32.6172	1.376	0.021744
P21964	Catechol O-methyltransferase	61.29	33.2103	1.376	0.00191138
Q8IWE4	DCN1-like protein 3	25.26	26.9737	1.376	0.0327017
Q9Y6W5	Wiskott-Aldrich syndrome protein family member 2	99.8	24.2972	1.376	0.0155134
Q6NYC1-3	Isoform 3 of Bifunctional arginine demethylase and lysyl-hydroxylase JMJD6	37.96	23.43	1.375	0.00358126
Q8IYB7	DIS3-like exonuclease 2	53.88	15.0282	1.375	0.00379928
P13861	cAMP-dependent protein kinase type II-alpha regulatory subunit	196.4	57.4257	1.374	0.017952
P37108	Signal recognition particle 14 kDa protein	109.45	32.3529	1.373	0.00982252
Q9HCL2	Glycerol-3-phosphate acyltransferase 1, mitochondrial	16.68	8.09179	1.373	0.0204326
Q96ME7	Zinc finger protein 512	35.08	14.9912	1.37267	0.0214441
O94992	Protein HEXIM1	88.18	39.2758	1.37233	0.001335
O95573	Long-chain-fatty-acid--CoA ligase 3	229.23	38.75	1.371	0.00427588
Q9H814	Phosphorylated adapter RNA export protein	67.04	21.8274	1.371	0.0147799
Q96KG9	N-terminal kinase-like protein	107.52	21.0396	1.371	0.00491362
O95461	LARGE xylosyl- and glucuronyltransferase 1	6.56	3.57143	1.37067	0.0206766
Q9BXS9	Solute carrier family 26 member 6	12.34	3.95257	1.37033	0.0125919
Q4U2R6	39S ribosomal protein L51, mitochondrial	27.44	21.875	1.37033	0.0368577
Q96CG8	Collagen triple helix repeat-containing protein 1	79.11	33.7449	1.37033	0.00769115
Q9BXW7	Haloacid dehalogenase-like hydrolase domain-containing 5	49.59	18.9125	1.37	0.00915209
Q32P28	Prolyl 3-hydroxylase 1	252.72	34.6467	1.36967	0.0047814
F8W0P7	ATP synthase subunit beta, mitochondrial (Fragment)	526.95	50.3704	1.369	0.0104962
Q96PE7	Methylmalonyl-CoA epimerase, mitochondrial	9.27	17.6136	1.369	0.0283741
Q9BYC8	39S ribosomal protein L32, mitochondrial	33.11	29.7872	1.36867	0.00267311
P09601	Heme oxygenase 1	72.16	40.2778	1.36867	0.00961163
P23919	Thymidylate kinase	150.3	66.9811	1.36867	0.0123402
Q96GC5	39S ribosomal protein L48, mitochondrial	33.57	25.4717	1.36833	0.04509
P31930	Cytochrome b-c1 complex subunit 1, mitochondrial	219.99	41.25	1.368	0.0147765
Q13162	Peroxiredoxin-4	215.1	39.1144	1.368	0.00450573
Q9HCE0	Ectopic P granules protein 5 homolog	37.09	3.2183	1.36767	0.000390201
O00469-2	Isoform 2 of Procollagen-lysine,2-oxoglutarate 5-dioxygenase 2	439.98	35.2243	1.36733	0.00520203
O60684	Importin subunit alpha-7	147.06	26.6791	1.36733	0.00569293
P40189	Interleukin-6 receptor subunit beta	45.32	15.9041	1.36667	0.0153444
Q04656-3	Isoform 2 of Copper-transporting ATPase 1	46.88	9.42441	1.36633	0.00432433
Q9UH62	Armadillo repeat-containing X-linked protein 3	41.54	28.7599	1.36633	0.00630434
Q9UH99	SUN domain-containing protein 2	162.59	37.378	1.366	0.0058189
C9JEH3	Angio-associated migratory cell protein	74.17	29.8851	1.36533	0.00862169
P54132	Bloom syndrome protein	24.42	5.29287	1.36533	0.0199704
P17252	Protein kinase C alpha type	234.38	35.119	1.365	0.0308137
Q9P015	39S ribosomal protein L15, mitochondrial	93.09	45.2703	1.36467	0.0135686
P26639	Threonine--tRNA ligase, cytoplasmic	397.86	46.7497	1.36467	0.0139029
Q15477	Helicase SKI2W	62.45	12.6003	1.36467	0.0112532
Q16760	Diacylglycerol kinase delta	8.61	3.62438	1.36467	0.00102196
M0R2A0	ER membrane protein complex subunit 10	39.89	22.6415	1.36433	0.0161976
Q13596	Sorting nexin-1	138.79	35.8238	1.36433	0.0137953
Q96ED9	Protein Hook homolog 2	42.98	17.8025	1.36433	0.0284168
J3KQ32	Obg-like ATPase 1	160.53	22.8365	1.364	0.0273381
Q15417	Calponin-3	325.36	52.8875	1.362	0.0259686
Q96RL1	BRCA1-A complex subunit RAP80	61.46	26.1474	1.362	0.0274508
Q58WW2-3	Isoform 3 of DDB1- and CUL4-associated factor 6	69.66	16.4038	1.36167	0.00792036
Q10713	Mitochondrial-processing peptidase subunit alpha	114.02	26.2857	1.361	0.00582899
Q8ND24	RING finger protein 214	73.76	22.7596	1.36067	0.00141237
Q8IZ52	Chondroitin sulfate synthase 2	14.09	11.4839	1.35933	0.021228
Q6N043	Zinc finger protein 280D	5.84	2.96221	1.359	0.00202928
Q9P2D1	Chromodomain-helicase-DNA-binding protein 7	33.49	5.60561	1.359	0.00516095
Q86XL3	Ankyrin repeat and LEM domain-containing protein 2	143.06	39.6588	1.35867	0.044957
Q9NVH6-8	Isoform 8 of Trimethyllysine dioxygenase, mitochondrial	5.23	3.24074	1.358	0.0168124
Q8TB36	Ganglioside-induced differentiation-associated protein 1	28.38	12.8492	1.35767	0.0273552
Q92934	Bcl2-associated agonist of cell death	33.09	41.0714	1.357	0.00965825
O75648	Mitochondrial tRNA-specific 2-thiouridylase 1	14.17	13.7767	1.35667	0.0237015
Q12882	Dihydropyrimidine dehydrogenase [NADP(+)]	14.72	4.58537	1.356	0.0265154
Q96DT7	Zinc finger and BTB domain-containing protein 10	28.83	9.52928	1.35567	0.00145752
O75439	Mitochondrial-processing peptidase subunit beta	147.17	32.1063	1.35533	0.0363775
Q9GZT8	NIF3-like protein 1	43.48	18.3024	1.355	0.00146737
O75027-2	Isoform 2 of ATP-binding cassette sub-family B member 7, mitochondrial	60.38	14.4754	1.35467	0.0220795
Q8N4A0	Polypeptide N-acetylgalactosaminyltransferase 4	9.49	6.40138	1.35467	0.0166821
O75152	Zinc finger CCCH domain-containing protein 11A	110.58	32.4691	1.354	0.0184902
Q9NQ86	E3 ubiquitin-protein ligase TRIM36	6.78	3.15934	1.35367	0.0123881
Q96T23	Remodeling and spacing factor 1	118.28	16.3081	1.35333	0.0116308
Q9H892-2	Isoform 2 of Tetratricopeptide repeat protein 12	9.03	5.7377	1.35333	0.0223756
Q13443	Disintegrin and metalloproteinase domain-containing protein 9	167.19	29.4261	1.353	0.0103344
Q8IXB1	DnaJ homolog subfamily C member 10	98.02	19.6721	1.353	0.0230997
Q7Z7F7-2	Isoform 2 of 39S ribosomal protein L55, mitochondrial	65.96	34.7561	1.352	0.00104219
Q05655	Protein kinase C delta type	113.15	34.6154	1.35167	0.0057725
Q8TD55	Pleckstrin homology domain-containing family O member 2	17.67	11.0204	1.351	0.0185635
Q5TEU4	Arginine-hydroxylase NDUFAF5, mitochondrial	15.16	15.0725	1.35067	0.0103135
Q8WU10	Pyridine nucleotide-disulfide oxidoreductase domain-containing protein 1	8.89	5.8	1.35033	0.0136646
P51648-2	Isoform 2 of Fatty aldehyde dehydrogenase	21.96	12.5984	1.35	0.0165771
P42126	Enoyl-CoA delta isomerase 1, mitochondrial	52.62	15.2318	1.35	0.00132254
P50454	Serpin H1	472.49	48.3254	1.35	0.0291278
P40939	Trifunctional enzyme subunit alpha, mitochondrial	504.23	48.7549	1.34967	0.00692129
Q6PML9	Zinc transporter 9	47.03	18.1338	1.349	0.0115879
Q9NSD9	Phenylalanine--tRNA ligase beta subunit	252.09	40.9168	1.34867	0.00640973
Q9Y2A7-2	Isoform 2 of Nck-associated protein 1	125.12	17.9012	1.34867	0.00425649
X6RAB3	USP6 N-terminal-like protein	20.15	9.75323	1.34833	0.00470909
O14613	Cdc42 effector protein 2	16.8	25.7143	1.34733	0.00124197
Q9H792	Pseudopodium-enriched atypical kinase 1	35.65	7.44559	1.34733	0.000646842
Q9P2C4	Transmembrane protein 181	14.9	5.06536	1.34733	0.00674297
Q8NFA0	Ubiquitin carboxyl-terminal hydrolase 32	33.1	6.60848	1.34667	0.00282911
Q9NW82	WD repeat-containing protein 70	144.68	34.2508	1.34667	0.0447525
Q14139-2	Isoform 2 of Ubiquitin conjugation factor E4 A	83.16	18.6393	1.34633	0.0233612
P50213	Isocitrate dehydrogenase [NAD] subunit alpha, mitochondrial	97.52	31.4208	1.346	0.0425536
A9Z1X7	Serine/arginine repetitive matrix protein 1	75.54	11.0624	1.34567	0.00623577
Q8IYQ7	Threonine synthase-like 1	35.89	16.9583	1.34533	0.00591288
Q96S97	Myeloid-associated differentiation marker	67.88	12.7329	1.34533	0.0477756
Q9UHQ9	NADH-cytochrome b5 reductase 1	13.32	18.3607	1.345	0.036264
Q9H8Y8	Golgi reassembly-stacking protein 2	74.16	21.0177	1.34467	0.00224095
P10398	Serine/threonine-protein kinase A-Raf	39.45	22.2772	1.34467	0.019622
Q9BRP4	Proteasomal ATPase-associated factor 1	50.14	27.8061	1.344	0.00243608
Q9Y6K1	DNA (cytosine-5)-methyltransferase 3A	12.7	4.49561	1.34367	0.0388955
P33527	Multidrug resistance-associated protein 1	56.68	11.5611	1.34333	0.0312881
Q86SR1	Polypeptide N-acetylgalactosaminyltransferase 10	30.94	14.262	1.34333	0.0267006
Q96MH6	Transmembrane protein 68	7.52	8.33333	1.34333	0.00733946
Q6EMK4	Vasorin	17.88	8.46954	1.34267	0.00618003
Q4G0F5	Vacuolar protein sorting-associated protein 26B	15.53	15.7738	1.34233	0.00553523
P43005	Excitatory amino acid transporter 3	16.62	5.53435	1.34	0.0385065
P52803	Ephrin-A5	11.57	11.4035	1.34	0.0293265
Q969M3-3	Isoform 3 of Protein YIPF5	9.4	7.92453	1.33967	0.0246508
Q96AQ6	Pre-B-cell leukemia transcription factor-interacting protein 1	98.71	29.959	1.33933	0.0238343
P23229	Integrin alpha-6	32.33	9.38053	1.33867	0.0255343
Q5BJH7	Protein YIF1B	9.04	14.9682	1.33867	0.0167329
Q8IZP0-9	Isoform 9 of Abl interactor 1	149.29	33.0561	1.33867	0.0300688
Q96BP3	Peptidylprolyl isomerase domain and WD repeat-containing protein 1	21.21	12.3839	1.33867	0.00315093
Q9NZJ0	Denticleless protein homolog	19.91	10.274	1.33833	0.00262305
Q15059	Bromodomain-containing protein 3	44.84	14.4628	1.338	0.00538607
Q8IXM3	39S ribosomal protein L41, mitochondrial	27.22	23.3577	1.33733	0.0259319
Q9Y2Q9	28S ribosomal protein S28, mitochondrial	27.87	23.5294	1.337	0.00864199
Q96J84	Kin of IRRE-like protein 1	117.47	32.3646	1.33667	0.0140056
Q9BYD6	39S ribosomal protein L1, mitochondrial	110.56	34.1538	1.33633	0.0294518
Q8TEQ6	Gem-associated protein 5	188.85	22.0159	1.33633	0.0135382
P54886	Delta-1-pyrroline-5-carboxylate synthase	311.75	41.761	1.33567	0.00550522
Q5T653	39S ribosomal protein L2, mitochondrial	94.84	39.3443	1.33467	0.00206597
P42285	Superkiller viralicidic activity 2-like 2	156.88	26.2956	1.33433	0.00650061
Q9GZL7	Ribosome biogenesis protein WDR12	95.85	27.1868	1.334	0.033303
Q15067	Peroxisomal acyl-coenzyme A oxidase 1	39.01	19.5455	1.33333	0.000962608
Q15345	Leucine-rich repeat-containing protein 41	42.72	10.2217	1.333	0.00340041
Q10471	Polypeptide N-acetylgalactosaminyltransferase 2	148.6	42.3818	1.33267	0.0156412
E9PHG5	Cytochrome P450 20A1	21.81	12.9787	1.33233	0.001969
P35790	Choline kinase alpha	7.64	9.19037	1.33233	0.00990803
Q15031	Probable leucine--tRNA ligase, mitochondrial	38.69	12.9568	1.33233	0.00142851
Q14247	Src substrate cortactin	434.66	65.8182	1.33	0.0301023

## Sheet: Table S4
Table S4. The list of increased metabolites in CA9 knockdown 786-O cells compared with control cells.
Metabolites	Average ratio (CA9 KD/Control)	p-value
lumichrome	1.39	0.09514
Putrescine	7.35	5.8e-05
2-Hydroxyadenine	1.50324	7.9765e-05
N-Acetylhistidine	63.9105	0.00045063
Citrulline	7.65	0.000507
Hydroxybutyrylcarnitine	2.33041	0.00219787
Docosahexaenoic acid	3.21	0.00697
Inosinic acid(IMP)	2.16	0.007001
4-Hydroxybenzenesulfonic acid	6.58	0.0073
Elaidic carnitine,Vaccenyl carnitine	3.9441	0.00732675
DL-Stearoylcarnitine	4.57616	0.00821068
L-Palmitoylcarnitine	4.17783	0.00848626
N-Acetylglutamine	1.80462	0.0104448
folic acid	2.42	0.011339
L-Kynurenine	3.96591	0.0147287
1-Methyladenine	4.303	0.0153405
Oxypurinol	2.50632	0.0158049
Nicotinic acid mononucleotide	1.92	0.017659
D-lactose	3.12226	0.0247893
Xanthosine	2.26863	0.0261947
Ornithine	2.87397	0.0276
3-Hydroxymethylglutaric acid	1.72	0.029313
Glycerol 3-phosphate	1.71	0.03088
Ascorbic acid	1.65	0.04032

## Sheet: Table S5
Table S5. The list of decreased metabolites in CA9 knockdown 786-O cells compared with control cells.
Metabolites	Average ratio (CA9 KD/Control)	p-value
1-Methylnicotinamide	0.18	1.79e-08
5-L-Glutamyl-L-alanine	0.245047	2.1183e-07
Tyrosol	0.225977	2.3734e-07
N1-Acetylspermidine	0.231062	4.4941e-07
2-Phenylglycine	0.126009	6.1227e-07
L-Glutamine	0.223156	6.6133e-07
L-Asparagine	0.320307	7.4421e-07
galactitol/L-Iditol/Mannitol/Sorbitol	0.43	2e-06
L-Methionine	0.273595	2.6109e-06
Propionylglycine	0.278738	4.0749e-06
N-Acetyl-L-alanine	0.278883	4.1059e-06
allothreonine	0.299412	6.4468e-06
L-Threonine/L-Homoserine	0.299447	6.4769e-06
choline	0.38	7e-06
6-Phosphogluconic acid	0.39	9e-06
2-Methylbutyroylcarnitine	0.342887	9.0313e-06
L-Tyrosine	0.359236	2.0585e-05
Indoleacrylic acid	0.37738	2.0944e-05
Myoinositol	0.46	2.2e-05
Citicoline	0.307317	2.3793e-05
dimethyglycine	0.42	3.1e-05
L-Methionine S-oxide	0.370073	3.4458e-05
L-Isoleucine	0.330765	3.6614e-05
L-Serine	0.337033	3.6774e-05
D-Arabitol/D-Xylitol/Ribitol	0.39	3.7e-05
L-Leucine	0.375724	3.9001e-05
L-Isoleucine/L-Leucine/4-hydroxy-l-proline	0.35	4.6e-05
Glycine	0.380203	6.6489e-05
D-(+)-Glucose	0.45	7e-05
L-Valine	0.515095	7.411e-05
L-Histidine	0.331635	7.5642e-05
L-Arginine	0.368412	0.00010479
L-Homocitrulline/N6-Carbamoyl-DL-Lysine	0.330573	0.0001104
N-palmitoyl taurine	0.31	0.00012
Agmatine	0.266866	0.00014295
3-Methylhistidine	0.282812	0.000144
L-Aspartic Acid	0.415881	0.00016297
L-Alanine	0.48402	0.00016901
S-Adenosylmethionine	0.52	0.000251
2'-deoxyguanosine	0.361668	0.00028468
UDP-glucose	0.473289	0.00031261
L-Phenylalanine	0.379267	0.00036547
Thymine	0.62125	0.00040716
Shikimic Acid	0.375953	0.00041794
4-Pyrimidine Methanamine / 2-Aminomethylpyrimidine	0.374685	0.00048136
L-tryptophan	0.398612	0.00051484
5-Aminoimidazole-4-carboxamide ribotide	0.36	0.000533
L-Proline	0.540825	0.00058151
N-oleoyl taurine	0.48	0.00074
N-Acetylornithine	0.42765	0.00074434
D-Glucosamine 6-phosphate	0.209786	0.00096842
Cyclic AMP	0.64	0.00097
3-Methylphenylacetic acid	0.49	0.00114
(S)-2,3,4,5-Tetrahydropyridine-2-carboxylate/D-1-Piperideine-2-carboxylic acid	0.729	0.00116298
N-Methylhydantoin	0.19	0.00117
Butyrylcarnitine	0.533276	0.00122268
N-Acetyl-DL-methionine	0.459813	0.00122946
cis-4-Hydroxy-D-proline	0.21	0.00133
Uridine diphosphate glucose	0.57	0.001366
phosphocreatine1	0.49	0.001398
N-Acetylaspartylglutamic acid	0.482795	0.00144492
Galactitol	0.29	0.00172
methyl-L-histidine	0.24226	0.00212143
trans-4-hydroxyproline	0.18	0.00227
beta-Nicotinamide adenine dinucleotide hydrate (NAD)	0.559054	0.00227416
n-acetyl-d-glucosamine/mannosamine	0.6	0.002793
deoxycarnitine	0.68	0.003132
Ophthalmic acid	0.24	0.00341
N-arachidonoyl taurine	0.5	0.00357
Adenine	0.510159	0.00396709
Glycine-2	0.45	0.004142
L-Carnitine	0.654886	0.00483246
octopamine	0.26	0.00494
Methylimidazoleacetic acid	0.607646	0.00499751
methacholine	0.64	0.005154
NAD (Nicotinamide adenine dinucleotide)	0.43	0.00518
4-Hydroxyproline	0.35	0.005616
N-Methyl-L-glutamate/2-Aminoadipic acid	0.687561	0.00566336
phenylethanolamine	0.43822	0.00600588
2-Hydroxyphenethylamine	0.438766	0.00614816
2-Ethylacrylylcarnitine, Tiglylcarnitine	0.58828	0.00624711
N-acetyl-L-tyrosine ethyl ester	0.426503	0.00631285
2-hydroxybutyric acid	0.71	0.00657
betaine	0.6	0.006716
uridine 5'-diphosphoglucose	0.4	0.00724
NAD	0.59	0.007698
Deoxycytidine	0.464583	0.00783942
L-threonine	0.35	0.00785
5-oxo-proline	0.668204	0.00907048
Pyroglutamic acid (5-oxoproline)	0.668205	0.0090706
Cytosine	0.617537	0.00977411
alpha-hydroxyisobutyric acid	0.65	0.00986
Fumaric acid	0.49	0.010214
N-Acetylneuraminic acid	0.61	0.010214
LysoPC(20:1)	0.531533	0.0113896
Decanoylcarnitine	0.452435	0.0119952
Sedoheptulose 7-phosphate	0.66	0.012674
Glycerophosphocholine	0.14	0.012936
CDP-ethanolamine	0.616416	0.0154098
cis-Aconitic acid/suberic acid	0.62	0.015849
Pyrrole-2-carboxylic acid	0.56	0.01615
2'-deoxyguanosine 5'-diphosphate	0.57	0.01837
Citric acid	0.7	0.018449
Glucose 6-phosphate	0.55	0.018859
Arabinose/Xylulose/Ribulose/Arabinose/Ribose/Xylose/Lyxose	0.5	0.01903
S-(5'-adenosyl)-L-methionine	0.556402	0.0194602
3,4-Dimethoxybenzoic acid	0.12	0.02066
D-ribulose-5-phosphate/Xylulose 5-phosphate/ribose-5-phosphate/Arabinose-5-phosphate	0.7	0.021869
Epinephrine	0.645853	0.021964
L-Lactic acid	0.74	0.024388
D-aspartate	0.25	0.02556
Malic acid	0.54	0.026781
(s)-dihydroorotate	0.64	0.030076
fumarate	0.65	0.03338
Anthranilate	0.45788	0.0337678
2-Aminobenzoic acid/p-Aminobenzoic acid	0.458512	0.0342571
Arg-Gly	0.584202	0.0348996
S-Methyl GSH(S-methylglutathione; L-L-Homoglutathione)	0.509461	0.0353665
uridine 5'-diphosphoglucuronic acid	0.32	0.03559
Lys-Ile	0.603942	0.0357331
Acetylcholine	0.644003	0.0363498
Adenosine diphosphate ribose	0.62	0.037186
lactate	0.55	0.03917
Hexanoylcarnitine	0.67269	0.0417916
Niacinamide	0.63232	0.0430516
Sedoheptulose 1,7-bisphosphate	0.48	0.044897
Uridine diphosphate-N-acetylglucosamine	0.7	0.047372

## Sheet: Table S6
Table S6. The list of downregulated surface proteins in CA9 knockdown 786-O cells compared with control cells.
Accession	Description	Score	Fold change
O00339	Matrilin-2	23.09	0.406307
O15230	Laminin subunit alpha-5	94.24	0.265292
O15438	Canalicular multispecific organic anion transporter 2	59.435	0.15018
O43291	Kunitz-type protease inhibitor 2	10.14	0.0148538
O43760	Synaptogyrin-2	6.6	0.67211
O95297	Myelin protein zero-like protein 1	331.245	0.503352
P00450	Ceruloplasmin	149.535	0.13013
P00749	Urokinase-type plasminogen activator	128.04	0.438236
P05362	Intercellular adhesion molecule 1	2487.6	0.588427
P07602	Prosaposin	32.185	0.297304
P07942	Laminin subunit beta-1	60.145	0.499815
P08581	Hepatocyte growth factor receptor	1062.89	0.5448
P09525	Annexin A4	30.785	0.243023
P0C7U0	Protein ELFN1	116.34	0.454025
P10586	Receptor-type tyrosine-protein phosphatase F	1693.05	0.613544
P11047	Laminin subunit gamma-1	74.865	0.458894
P11413	Glucose-6-phosphate 1-dehydrogenase	50.94	0.484069
P11717	Cation-independent mannose-6-phosphate receptor	2046.43	0.355713
P13611	Versican core protein	539.62	0.162578
P15121	Aldo-keto reductase family 1 member B1	35.46	0.495488
P17301	Integrin alpha-2	400.54	0.59511
P17931	Galectin-3	22.795	0.3395
P18827	Syndecan-1	255.02	0.522063
P19320	Vascular cell adhesion protein 1	320.355	0.198691
P20645	Cation-dependent mannose-6-phosphate receptor	139.11	0.177539
P21980	Protein-glutamine gamma-glutamyltransferase 2	291.02	0.237104
P23142	Fibulin-1	29.47	0.455187
P23468	Receptor-type tyrosine-protein phosphatase delta	494.285	0.672615
P24821	Tenascin	72.34	0.413314
P28827	Receptor-type tyrosine-protein phosphatase mu	359.405	0.520016
P39060	Collagen alpha-1(XVIII) chain	241.775	0.524202
P43007	Neutral amino acid transporter A	58.69	0.640457
P50895	Basal cell adhesion molecule	552.905	0.162073
P51511	Matrix metalloproteinase-15	131.485	0.658932
P54289	Voltage-dependent calcium channel subunit alpha-2/delta-1	473.05	0.165401
P55061	Bax inhibitor 1	9.35	0.557389
P78552	Interleukin-13 receptor subunit alpha-1	51.655	0.38554
P98155	Very low-density lipoprotein receptor	245.395	0.69941
P98160	Basement membrane-specific heparan sulfate proteoglycan core protein	2349.86	0.417143
Q14112	Nidogen-2	121.78	0.0796605
Q14393	Growth arrest-specific protein 6	21.78	0.139698
Q16658	Fascin	250.74	0.40895
Q16787	Laminin subunit alpha-3	29.77	0.346688
Q5R3F8	Protein phosphatase 1 regulatory subunit 29	141.825	0.319325
Q5T3F8	CSC1-like protein 2	18.955	0.195114
Q5TFQ8	Signal-regulatory protein beta-1 isoform 3	800.985	0.184833
Q658P3	Metalloreductase STEAP3	458.585	0.491731
Q6ZUX7	LHFPL tetraspan subfamily member 2 protein	18.405	0.426713
Q8IZF3	Adhesion G protein-coupled receptor F4	18.805	0.01
Q8N0Z9	V-set and immunoglobulin domain-containing protein 10	13.605	0.296998
Q8N441	Fibroblast growth factor receptor-like 1	90.715	0.48508
Q8NC67	Neuropilin and tolloid-like protein 2	34.89	0.554706
Q8TB96	T-cell immunomodulatory protein	30.995	0.322265
Q8WUM9	Sodium-dependent phosphate transporter 1	21.18	0.568642
Q9C0C4	Semaphorin-4C	30.775	0.27
Q9H0X4	Protein FAM234A	394.125	0.40327
Q9HCM3	UPF0606 protein KIAA1549	32.695	0.69237
Q9NPR2	Semaphorin-4B	369.39	0.548983
Q9NY35	Claudin domain-containing protein 1	25.92	0.610689
Q9P2B2	Prostaglandin F2 receptor negative regulator	1682.55	0.594695
Q9Y490	Talin-1	70.165	0.179338
Q9Y4K0	Lysyl oxidase homolog 2	30.66	0.39688
O00299	Chloride intracellular channel protein 1	130.455	0.611398
O00468	Agrin	68.805	0.462865
O00481	Butyrophilin subfamily 3 member A1	74.83	0.213812
O00592	Podocalyxin	34.805	0.6266
O14672	Disintegrin and metalloproteinase domain-containing protein 10	314.67	0.519631
O15031	Plexin-B2	2901.85	0.452811
O43570	Carbonic anhydrase 12	261.875	0.0685458
O60245	Protocadherin-7	94.455	0.297675
O75309	Cadherin-16	44.39	0.01
O75487	Glypican-4	479.015	0.558625
O75976	Carboxypeptidase D	74.03	0.562748
O95980	Reversion-inducing cysteine-rich protein with Kazal motifs	16.295	0.632176
P00533	Epidermal growth factor receptor	3789.89	0.512618
P00813	Adenosine deaminase	125.63	0.470304
P02786	Transferrin receptor protein 1	2755.93	0.484916
P04439	HLA class I histocompatibility antigen, A alpha chain	2731.2	0.623016
P05026	Sodium/potassium-transporting ATPase subunit beta-1	469.19	0.548377
P05067	Amyloid-beta precursor protein	138.01	0.427728
P08069	Insulin-like growth factor 1 receptor	31.12	0.161603
P08473	Neprilysin	311.785	0.484718
P08582	Melanotransferrin	1157.23	0.01
P11168	Solute carrier family 2, facilitated glucose transporter member 2	23.015	0.01
P13591	Neural cell adhesion molecule 1	1293.27	0.247259
P13987	CD59 glycoprotein	153.78	0.525186
P15260	Interferon gamma receptor 1	43.79	0.562837
P17181	Interferon alpha/beta receptor 1	25.975	0.231655
P17302	Gap junction alpha-1 protein	11.36	0.292522
P21589	5'-nucleotidase	2840.71	0.442964
P21802	Fibroblast growth factor receptor 2	42.17	0.480518
P22413	Ectonucleotide pyrophosphatase/phosphodiesterase family member 1	398.485	0.559683
P25445	Tumor necrosis factor receptor superfamily member 6	235.505	0.443128
P26012	Integrin beta-8	285.25	0.190096
P27487	Dipeptidyl peptidase 4	1983.77	0.379205
A8MVW0	Protein FAM171A2	70.615	0.544767
P27930	Interleukin-1 receptor type 2	47.11	0.109188
P31641	Sodium- and chloride-dependent taurine transporter	62.46	0.608626
P32004	Neural cell adhesion molecule L1	1119.49	0.0400265
P36021	Monocarboxylate transporter 8	67.12	0.432192
P42892	Endothelin-converting enzyme 1	818.23	0.258204
P48960	CD97 antigen	697.9	0.580684
P50591	Tumor necrosis factor ligand superfamily member 10	18.42	0.472056
P55285	Cadherin-6	1539.54	0.556829
P55290	Cadherin-13	128.28	0.0596072
P78310	Coxsackievirus and adenovirus receptor	419.205	0.445628
P78410	Butyrophilin subfamily 3 member A2	52.565	0.207771
Q06481	Amyloid-like protein 2	50.125	0.689647
Q08722	Leukocyte surface antigen CD47	98.21	0.414362
Q10589	Bone marrow stromal antigen 2	354.29	0.717918
Q12864	Cadherin-17	95.64	0.229714
Q12913	Receptor-type tyrosine-protein phosphatase eta	928.215	0.643099
Q15262	Receptor-type tyrosine-protein phosphatase kappa	500.405	0.401438
Q16790	Carbonic anhydrase 9	30.875	0.01
Q29980	MHC class I polypeptide-related sequence B	31.355	0.637082
Q29983	MHC class I polypeptide-related sequence A	69.575	0.622256
Q4KMQ2	Anoctamin-6	275.185	0.35895
Q5VUB5	Protein FAM171A1	330.46	0.496732
Q6P4Q7	Metal transporter CNNM4	130.41	0.662772
Q6YHK3	CD109 antigen	2572.18	0.171247
Q7Z5N4	Protein sidekick-1	73.545	0.202282
Q86UN3	Reticulon-4 receptor-like 2	148.73	0.652195
Q8IW52	SLIT and NTRK-like protein 4	54.14	0.01
Q8NE01	Metal transporter CNNM3	119.795	0.392258
Q8WTV0	Scavenger receptor class B member 1	142.5	0.702222
Q92597	Protein NDRG1	38.755	0.2058
Q92854	Semaphorin-4D	115.45	0.310032
Q92859	Neogenin	238.52	0.505707
Q92959	Solute carrier organic anion transporter family member 2A1	42.585	0.415459
Q9BQ51	Programmed cell death 1 ligand 2	21.86	0.718497
Q9BXB1	Leucine-rich repeat-containing G-protein coupled receptor 4	22.035	0.196791
Q9C0H2	Protein tweety homolog 3	75.115	0.43572
Q9H2B4	Sulfate anion transporter 1	19.545	0.401593
Q9H2H9	Sodium-coupled neutral amino acid transporter 1	32.5	0.268398
Q9HCU4	Cadherin EGF LAG seven-pass G-type receptor 2	154.97	0.221599
Q9NPH3	Interleukin-1 receptor accessory protein	83.625	0.41456
Q9NV96	Cell cycle control protein 50A	107.09	0.50384
Q9NYQ6	Cadherin EGF LAG seven-pass G-type receptor 1	199.45	0.405408
Q9NZM1	Myoferlin	49.76	0.265062
Q9P0K1	Disintegrin and metalloproteinase domain-containing protein 22	37.475	0.516036
Q9ULI3	Protein HEG homolog 1	45.14	0.522423
Q9UP38	Frizzled-1	15.83	0.616
Q9Y2I2	Netrin-G1	60.5	0.296881
Q9Y625	Glypican-6	101.465	0.501305
Q9Y6M7	Sodium bicarbonate cotransporter 3	594.845	0.612432
Q9Y6R1	Electrogenic sodium bicarbonate cotransporter 1	293.905	0.375641

## Sheet: Table S7
Table S7. The list of upregulated surface proteins in CA9 knockdown 786-O cells compared with control cells.
Accession	Description	Score	Fold change
O14763	Tumor necrosis factor receptor superfamily member 10B	17.855	100
P00387	NADH-cytochrome b5 reductase 3	17.105	5.06428
P04406	Glyceraldehyde-3-phosphate dehydrogenase	296.515	4.88027
P06576	ATP synthase subunit beta, mitochondrial	249.89	10.3696
P07355	Annexin A2	538.39	1.90157
P09936	Ubiquitin carboxyl-terminal hydrolase isozyme L1	21.49	4.54928
P13612	Integrin alpha-4	66.22	8.54701
P13726	Tissue factor	86.49	5.6447
P15529	Membrane cofactor protein	174.055	1.63392
P19367	Hexokinase-1	72.48	3.36835
P20700	Lamin-B1	15.62	3.04878
P23396	40S ribosomal protein S3	162.115	2.19073
P23470	Receptor-type tyrosine-protein phosphatase gamma	1090.05	1.91231
P27658	Collagen alpha-1(VIII) chain	35.38	6.67651
P29966	Myristoylated alanine-rich C-kinase substrate	57.465	4.42408
P31689	DnaJ homolog subfamily A member 1	7.855	1.82915
P34741	Syndecan-2	81.15	1.55385
P35606	Coatomer subunit beta'	6.515	2.37606
P43121	Cell surface glycoprotein MUC18	675.785	18.4169
P46977	Dolichyl-diphosphooligosaccharide--protein glycosyltransferase subunit STT3A	33.005	1.62266
P51572	B-cell receptor-associated protein 31	20.285	1.65406
P51648	Aldehyde dehydrogenase family 3 member A2	54.68	2.37059
P78504	Protein jagged-1	261.325	2.36805
Q13308	Inactive tyrosine-protein kinase 7	583.035	10.0865
Q13501	Sequestosome-1	33.485	2.7629
Q13505	Metaxin-1	4.34	8.96861
Q14315	Filamin-C	249.795	3.47251
Q2Y0W8	Electroneutral sodium bicarbonate exchanger 1	21.945	100
Q6UX71	Plexin domain-containing protein 2	47.615	100
Q7KYR7	Butyrophilin subfamily 2 member A1	186.945	1.49027
Q86UE4	Protein LYRIC	16.275	18.018
Q8IWK6	Adhesion G protein-coupled receptor A3	19.915	4.60829
Q8TF66	Leucine-rich repeat-containing protein 15	52.69	9.85983
Q99623	Prohibitin-2	63.76	8.39182
Q99999	Galactosylceramide sulfotransferase	182.77	1.56611
Q9HDC9	Adipocyte plasma membrane-associated protein	18.945	4.61968
Q9NX63	MICOS complex subunit MIC19	11.31	10.5263
Q9UJS0	Calcium-binding mitochondrial carrier protein Aralar2	37.665	2.32619
Q9ULF5	Zinc transporter ZIP10	257	1.61375
O14786	Neuropilin-1	1000.74	1.84586
O75084	Frizzled-7	33.495	2.20351
O75131	Copine-3	59.675	1.95595
O75144	ICOS ligand	17.775	1.98661
O75326	Semaphorin-7A	404.565	3.47602
P00505	Aspartate aminotransferase, mitochondrial	19.18	8.51064
P04632	Calpain small subunit 1	21.43	2.2074
P04899	Guanine nucleotide-binding protein G(i) subunit alpha-2	72.555	3.51862
P04921	Glycophorin-C	28.265	100
P07237	Protein disulfide-isomerase	372.925	2.7701
P21796	Voltage-dependent anion-selective channel protein 1	94.555	8.54271
P21964	Catechol O-methyltransferase	10.085	2.0904
P23229	Integrin alpha-6	372.8	2.15063
P23469	Receptor-type tyrosine-protein phosphatase epsilon	30.96	1.95052
P25705	ATP synthase subunit alpha, mitochondrial	345.655	5.24585
P30530	Tyrosine-protein kinase receptor UFO	735.395	2.26252
P40189	Interleukin-6 receptor subunit beta	107.975	1.8454
P41440	Reduced folate transporter	142.155	2.27781
P49755	Transmembrane emp24 domain-containing protein 10	9.515	4.1463
P50443	Sulfate transporter	382.37	1.89328
P52799	Ephrin-B2	69.635	2.53813
P54760	Ephrin type-B receptor 4	194.795	100
P54764	Ephrin type-A receptor 4	525.64	6.06479
P56159	GDNF family receptor alpha-1	393.125	2.55437
P84095	Rho-related GTP-binding protein RhoG	15.545	2.11052
Q02297	Pro-neuregulin-1, membrane-bound isoform	16.48	2.34222
Q07065	Cytoskeleton-associated protein 4	208.39	3.81653
Q12791	Calcium-activated potassium channel subunit alpha-1	23.21	2.21436
Q13332	Receptor-type tyrosine-protein phosphatase S	229.565	2.21611
Q13433	Zinc transporter ZIP6	212.16	1.50499
Q13740	CD166 antigen	4855.62	1.79746
Q14332	Frizzled-2	48.18	2.35299
Q14439	G-protein coupled receptor 176	13.72	1.51051
Q15043	Zinc transporter ZIP14	74.435	3.27035
Q15084	Protein disulfide-isomerase A6	157.64	2.36556
Q6ZRP7	Sulfhydryl oxidase 2	6.3	100
Q7Z3B1	Neuronal growth regulator 1	95.935	3.70235
Q86X29	Lipolysis-stimulated lipoprotein receptor	235.35	1.48029
Q8TCT9	Minor histocompatibility antigen H13	21.86	1.87007
Q8TDW0	Volume-regulated anion channel subunit LRRC8C	47.55	2.54215
Q96F46	Interleukin-17 receptor A	35.155	2.01564
Q9BYF1	Angiotensin-converting enzyme 2	49.385	2.5851
Q9H2E6	Semaphorin-6A	105.52	1.98216
Q9HAB3	Solute carrier family 52, riboflavin transporter, member 2	38.18	1.98943
Q9NT68	Teneurin-2	77.545	3.21159
Q9P121	Neurotrimin	115.28	15.7873
Q9P273	Teneurin-3	778.075	1.77863
Q9UBH6	Xenotropic and polytropic retrovirus receptor 1	57.68	1.41321
Q9UBI6	Guanine nucleotide-binding protein G(I)/G(S)/G(O) subunit gamma-12	7.335	2.90132
Q9UJZ1	Stomatin-like protein 2, mitochondrial	13.235	3.62976
Q9Y230	RuvB-like 2	12.18	2.16615
Q9Y653	Adhesion G-protein coupled receptor G1	181.015	1.62019
Q9Y696	Chloride intracellular channel protein 4	35.49	2.89109
Q9Y6N7	Roundabout homolog 1	509.385	4.13063

## Sheet: Table S8 
Table S8. The primers used in this study.
Primer	Sequence
CA9-KD1-F	TGCTACCTGAAGTTAAGCCTAAATTCAAGAGATTTAGGCTTAACTTCAGGTAGTTTTTTC
CA9-KD1-R	TCGAGAAAAAACTACCTGAAGTTAAGCCTAAATCTCTTGAATTTAGGCTTAACTTCAGGTAGCA
CA9-KD2-F	TGCAGCCGCTACTTCCAATATGATTCAAGAGATCATATTGGAAGTAGCGGCTGTTTTTTC
CA9-KD2-R	TCGAGAAAAAACAGCCGCTACTTCCAATATGATCTCTTGAATCATATTGGAAGTAGCGGCTGCA
nontargeting shRNA-F	TGTTCTCCGAACGTGTCACGTTTCAAGAGAACGTGACACGTTCGGAGAATTTTTTC
nontargeting shRNA-R	TCGAGAAAAAATTCTCCGAACGTGTCACGTTCTCTTGAAACGTGACACGTTCGGAGAACA
CA9-F	CCGCTCGAGGCCACCATGGCTCCCCTGTGCC
CA9-R	CTAGTCTAGATCACTTATCGTCGTCATCCTTGTAATCGGCTCCAGTCTCGGCTAC
qPCR-CA9-F	GCTGCTTCTGGTGCCTGTC
qPCR-CA9-R	GGAGCCCTCTTCTTCTGATTT
qPCR-PGC1-α-R	CACCAGCCAACACTCAGCTA
qPCR-PGC1-α-F	GTGTGAGGAGGGTCATCGTT
qPCR-PGC1-β-R	GGCAGGCCTCAGATCTAAAA
qPCR-PGC1-β-F	TCATGGGAGCCTTCTTGTCT
qPCR-NRF2-F	TCGTATTTTGATGGCAAATGG
qPCR-NRF2-R	TGTGCTGCTAGATGAAGTGGA
qPCR-TFAM-F	GAACAACTACCCATATTTAAAGCTCA
qPCR-TFAM-R	GAATCAGGAAGTTCCCTCCA
qPCR-Odc1-F	GGCGCTCTGAGATTGTCACT
qPCR-Odc1-R	CAAGGGTCTTCACGATGGCT
qPCR-ACTB-F	CATGTACGTTGCTATCCAGGC
qPCR-ACTB-R	CTCCTTAATGTCACGCACGAT
qPCR-mtCO1-F	TGGAGCCTCCGTAGACCTAA
qPCR-mtCO1-R	TGCGAAGCCTGGTAGGATAA
qPCR-β-globin-F	AGGAGAAGTCTGCCGTTACTG
qPCR-β-globin-R	CTTCATCCACGTTCACCTTGC
